# Supplementary material for: Agronomic and metabolomics analysis of rice-Tartary buckwheat (Fagopyrum tataricum Gaertn) bred by hybridization
Source: Sci Rep. 2022 Jul 14;12:11986. doi: 10.1038/s41598-022-16001-z (PMC9283424; doi:10.1038/s41598-022-16001-z)
Supplement: Supplementary file 1 — Supplementary Table S1. [file 41598_2022_16001_MOESM1_ESM.xlsx]

## Sheet: DEMs
Table S1. Analysis of DEMs by GC-MS.
	mz	rt	rtmins	KEGG	meanOf_M18	meanOf_JQ2	sdOf_M18	sdOf_JQ2	VIP	pvalue	qvalue	fc_M18/JQ2
Erythritol	217.10001	785.3790	13.089650	C00503	57.7698	21.1743	3.49927	1.25146	1.2474	0.00507487	0.00897861	2.72829
4-Hydroxyproline	230.10001	795.9765	13.266275	C01157	4.25992	1.58337	0.252986	0.590604	1.20598	0.00507487	0.00897861	2.6904
L-Homoserine	218.13180	736.9200	12.282000	C00263	7.23973	2.90389	0.437045	0.154444	1.24785	0.00507487	0.00897861	2.49311
Threitol	103.02637	785.3840	13.089733	C16884	31.7946	12.8005	1.47037	0.913876	1.25053	0.00507487	0.00897861	2.48387
4-Aminobutyric acid	174.10001	795.9680	13.266133	C00334	55.1545	23.9967	10.511	1.01772	1.15759	0.00507487	0.00897861	2.29842
Xylitol	117.07974	937.8165	15.630275	C00379	284.011	140.666	17.8497	13.3811	1.24246	0.00507487	0.00897861	2.01905
Malic acid	233.10001	766.7630	12.779383	C00711	287.089	157.534	20.3001	8.18519	1.2325	0.00507487	0.00897861	1.8224
Arabinose	103.07096	908.9280	15.148800	C00259	15.7168	8.7925	1.37657	0.723688	1.2116	0.00507487	0.00897861	1.78753
Pyruvic acid	174.03774	387.7590	6.462650	C00022	1.74345	0.991022	0.289679	0.367473	1.03729	0.00507487	0.00897861	1.75924
Galactose	319.20001	1053.3510	17.555850	C00984	349.253	208.28	29.7774	9.86258	1.22675	0.00507487	0.00897861	1.67684
a-ketoglutaric acid	198.02740	829.0205	13.817008	C00026	1.33717	0.825755	0.160348	0.172315	1.09296	0.00507487	0.00897861	1.61933
Threonic acid	292.13698	812.3380	13.538967	C01620	2.37043	1.55042	0.128613	0.0779274	1.23138	0.00507487	0.00897861	1.5289
Glucose	103.10000	1064.5240	17.742067	C00031	24.4098	16.5518	1.87479	0.792181	1.21196	0.00507487	0.00897861	1.47476
Ethanolamine	174.10001	587.3700	9.789500	C00189	39.8299	27.7477	3.64164	2.56639	1.15223	0.00507487	0.00897861	1.43543
Glyceric acid	189.09474	643.0770	10.717950	C00258	2.64108	1.85728	0.333282	0.114898	1.07659	0.00507487	0.00897861	1.42201
Adenosine	230.10411	1426.2525	23.770875	C00212	33.652	23.7889	1.06559	2.78398	1.20761	0.00507487	0.00897861	1.41461
Ribose	217.10001	908.9300	15.148833	C00121	10.462	7.52847	0.960707	0.524784	1.15792	0.00507487	0.00897861	1.38966
myo-Inositol	217.10001	1163.7435	19.395725	C00137	238.191	181.356	10.6521	9.55002	1.20589	0.00507487	0.00897861	1.31339
Isomaltose	361.20001	1521.7240	25.362067	C00252	245.839	189.134	13.3569	12.4781	1.18609	0.00507487	0.00897861	1.29981
L-Methionine	176.09699	788.1950	13.136583	C00073	7.78241	5.98999	0.197242	0.907108	1.06599	0.00507487	0.00897861	1.29924
Fucose	117.00000	949.1450	15.819083	C01019	4.61264	3.69116	0.187481	0.29638	1.13521	0.00507487	0.00897861	1.24965
2-Hydroxyglutaric acid	129.06858	828.3810	13.806350	C03196	7.15367	5.9165	0.259307	0.422985	1.1696	0.00507487	0.00897861	1.20911
L-Isoleucine	158.10001	610.5875	10.176458	C00407	210.559	234.464	4.58041	14.6555	1.10373	0.0130652	0.0203729	0.898044
mannitol	319.20001	1072.9105	17.881842	C00392	1478.56	1673.41	35.0165	152.326	1.03741	0.030639	0.0462096	0.883563
Catechine	368.20001	1523.4885	25.391475	na	122.568	143.314	10.1537	6.22958	1.00276	0.00507487	0.00897861	0.85524
2-Aminobutyric acid	130.09552	503.2895	8.388158	C02356	10.1097	11.8497	0.341813	0.963333	1.10184	0.00823902	0.0137816	0.853167
2-Keto-L-gluconic acid	292.13290	968.5100	16.141833	na	15.9611	18.8317	1.66381	1.01046	1.02634	0.030639	0.0462096	0.847564
L-Proline	142.10001	613.3650	10.222750	C00148	154.671	183.647	3.18493	13.6267	1.15492	0.00507487	0.00897861	0.84222
L-Phenylalanine	218.10001	866.2510	14.437517	C00079	182.555	219.675	7.59313	23.5274	1.08025	0.0130652	0.0203729	0.831023
L-Glutamine	156.10001	963.2140	16.053567	C00064	106.883	130.701	4.21461	6.67226	1.1898	0.00507487	0.00897861	0.817767
L-Cysteine	220.09033	814.4015	13.573358	C00097	2.94237	3.6666	0.309714	0.229764	1.01831	0.00507487	0.00897861	0.80248
Benzoic acid	179.04062	566.8300	9.447167	C00180	16.6313	20.7889	2.62054	0.760999	1.0007	0.00507487	0.00897861	0.800006
L-Valine	144.10001	543.0830	9.051383	C00183	235.267	295.247	4.88693	21.4771	1.19191	0.00507487	0.00897861	0.796847
Nicotinic acid	180.02666	606.2075	10.103458	C00253	13.0712	16.4281	0.914797	0.768714	1.15568	0.00507487	0.00897861	0.795656
Citric acid	273.10001	998.1495	16.635825	C00158	668.152	852.518	98.2367	36.8824	1.05598	0.00507487	0.00897861	0.78374
L-Glutamic acid	246.10141	860.1530	14.335883	C00025	1473.15	1912.94	115.171	133.278	1.16271	0.00507487	0.00897861	0.770097
L-Serine	204.10001	666.9645	11.116075	C00065	291.142	391.508	19.7068	28.2871	1.19146	0.00507487	0.00897861	0.743641
Malonic acid	65.95763	531.2085	8.853475	C00383	1.35645	1.83639	0.186471	0.252776	1.03119	0.00823902	0.0137816	0.73865
L-Asparagine	116.10000	896.4160	14.940267	C00152	265.233	365.673	19.6935	47.7438	1.13273	0.00507487	0.00897861	0.725327
Erythrose	117.05655	1005.4605	16.757675	C01796	12.4815	17.3783	1.17887	1.57291	1.16338	0.00507487	0.00897861	0.718222
Glucaric acid	333.17567	1124.2650	18.737750	C00818	34.0837	48.2056	3.67757	1.40208	1.19449	0.00507487	0.00897861	0.707049
beta-Alanine	174.10001	717.9820	11.966367	C00099	8.48922	12.9547	0.729684	1.32538	1.1796	0.00507487	0.00897861	0.655299
Trehalose	217.10001	1484.0140	24.733567	C01083	38.2461	58.5401	7.77797	7.02029	1.08948	0.00823902	0.0137816	0.653333
Monomethylphosphate	241.04728	509.0670	8.484450	na	11.0704	17.2362	1.26032	2.4316	1.16946	0.00507487	0.00897861	0.642278
Salicylic acid	361.20001	1405.0715	23.417858	C00805	32.5138	50.8178	1.18462	4.47379	1.22459	0.00507487	0.00897861	0.639811
L-Aspartic acid	232.10001	790.1930	13.169883	C00049	627.78	986.871	55.3375	61.2335	1.22433	0.00507487	0.00897861	0.636131
L-Lysine	156.15689	1056.2360	17.603933	C00047	8.50189	13.4731	0.881732	1.25245	1.2045	0.00507487	0.00897861	0.631029
L-Threonine	218.10199	689.4220	11.490367	C00188	83.8716	133.757	2.22456	10.0829	1.23428	0.00507487	0.00897861	0.627044
Phosphoric acid	299.10001	594.7760	9.912933	C00009	1239.9	2024.28	96.2825	91.3421	1.2382	0.00507487	0.00897861	0.612515
Ornithine	142.10001	994.0775	16.567958	C00077	23.1446	38.5696	1.81263	1.80792	1.23993	0.00507487	0.00897861	0.600074
Tyrosine	218.10001	1067.1500	17.785833	C00082	202.833	348.462	4.91945	31.364	1.23257	0.00507487	0.00897861	0.582081
2-Aminoadipic acid	260.13486	925.2960	15.421600	C00956	14.3638	24.9628	1.41422	1.77997	1.23005	0.00507487	0.00897861	0.575408
L-Tryptophan	202.10001	1225.9960	20.433267	C00078	780.99	1463.09	49.0284	165.798	1.21387	0.00507487	0.00897861	0.533795
Glycine	174.10001	621.8580	10.364300	C00037	68.9856	130.42	6.94892	9.55069	1.23297	0.00507487	0.00897861	0.52895
Pyroglutamic acid	156.10001	790.8335	13.180558	C01879	264.95	523.173	51.541	10.0066	1.22236	0.00507487	0.00897861	0.506428
Parabanic acid	100.06909	773.1745	12.886242	na	21.7913	43.3409	8.32448	2.41522	1.13107	0.00507487	0.00897861	0.502788
myo-Inositol-1-phosphate	318.17337	1336.7140	22.278567	C04006	12.7768	31.1863	6.27395	9.30225	1.1033	0.0130652	0.0203729	0.409694
Inosine	217.10001	1398.9255	23.315425	C00294	23.3426	61.3371	8.27689	12.1468	1.15757	0.00507487	0.00897861	0.380563
Kaempferol	272.16960	1631.0515	27.184192	C05903	6.3165	21.3593	0.666114	2.49906	1.23959	0.00507487	0.00897861	0.295726
