# Supplementary material for: Agronomic and metabolomics analysis of rice-Tartary buckwheat (Fagopyrum tataricum Gaertn) bred by hybridization
Source: Sci Rep. 2022 Jul 14;12:11986. doi: 10.1038/s41598-022-16001-z (PMC9283424; doi:10.1038/s41598-022-16001-z)
Supplement: Supplementary file 2 — Supplementary Table S2. [file 41598_2022_16001_MOESM2_ESM.xlsx]

## Sheet: Table S2. KEGG analyisis of DEM
Table S2. Analysis of DEMs by KEGG.
	Total	Expected	Hits	Raw p	#NAME?	Holm adjust	FDR	Impact	compounds	pathway	links
Aminoacyl-tRNA biosynthesis	67	2.86	16	0	19.65	0	0	0.09	C00152,C00079,C00064,C00097,C00037,C00049,C00065,C00073,C00183,C00047,C00407,C00188,C00078,C00082,C00148,C00025	ath00970	http://www.kegg.jp/pathway/ath00970+C00152+C00079+C00064+C00097+C00037+C00049+C00065+C00073+C00183+C00047+C00407+C00188+C00078+C00082+C00148+C00025
Alanine, aspartate and glutamate metabolism	22	0.94	7	0	10.91	0	0	0.87	C00049,C00026,C00064,C00025,C00152,C00022,C00334	ath00250	http://www.kegg.jp/pathway/ath00250+C00049+C00026+C00064+C00025+C00152+C00022+C00334
Glycine, serine and threonine metabolism	30	1.28	7	0	8.7	0.01	0	0.61	C00065,C00037,C00049,C00188,C00263,C00022,C00078	ath00260	http://www.kegg.jp/pathway/ath00260+C00065+C00037+C00049+C00188+C00263+C00022+C00078
Arginine and proline metabolism	38	1.62	7	0	7.14	0.07	0.02	0.42	C00077,C00049,C00025,C00148,C00064,C01157,C00334	ath00330	http://www.kegg.jp/pathway/ath00330+C00077+C00049+C00025+C00148+C00064+C01157+C00334
Cysteine and methionine metabolism	34	1.45	6	0	6.01	0.2	0.04	0.21	C00073,C00065,C00097,C00263,C00049,C00022	ath00270	http://www.kegg.jp/pathway/ath00270+C00073+C00065+C00097+C00263+C00049+C00022
Nitrogen metabolism	15	0.64	4	0	5.86	0.23	0.04	0	C00079,C00025,C00064,C00037	ath00910	http://www.kegg.jp/pathway/ath00910+C00079+C00025+C00064+C00037
Lysine biosynthesis	10	0.43	3	0.01	4.94	0.58	0.09	0.07	C00049,C00263,C00047	ath00300	http://www.kegg.jp/pathway/ath00300+C00049+C00263+C00047
Cyanoamino acid metabolism	11	0.47	3	0.01	4.65	0.76	0.1	0	C00037,C00049,C00065	ath00460	http://www.kegg.jp/pathway/ath00460+C00037+C00049+C00065
Pantothenate and CoA biosynthesis	14	0.6	3	0.02	3.95	1	0.17	0.2	C00099,C00022,C00183	ath00770	http://www.kegg.jp/pathway/ath00770+C00099+C00022+C00183
Valine, leucine and isoleucine biosynthesis	26	1.11	4	0.02	3.81	1	0.17	0.04	C00188,C00183,C00407,C00022	ath00290	http://www.kegg.jp/pathway/ath00290+C00188+C00183+C00407+C00022
Glutathione metabolism	26	1.11	4	0.02	3.81	1	0.17	0.09	C00037,C01879,C00025,C00097	ath00480	http://www.kegg.jp/pathway/ath00480+C00037+C01879+C00025+C00097
Butanoate metabolism	18	0.77	3	0.04	3.27	1	0.28	0	C00025,C00022,C00334	ath00650	http://www.kegg.jp/pathway/ath00650+C00025+C00022+C00334
Citrate cycle (TCA cycle)	20	0.85	3	0.05	2.99	1	0.34	0.17	C00026,C00158,C00022	ath00020	http://www.kegg.jp/pathway/ath00020+C00026+C00158+C00022
Phenylalanine, tyrosine and tryptophan biosynthesis	21	0.9	3	0.06	2.87	1	0.35	0	C00082,C00078,C00079	ath00400	http://www.kegg.jp/pathway/ath00400+C00082+C00078+C00079
Glucosinolate biosynthesis	54	2.31	5	0.08	2.58	1	0.41	0	C00073,C00079,C00078,C00183,C00407	ath00966	http://www.kegg.jp/pathway/ath00966+C00073+C00079+C00078+C00183+C00407
Methane metabolism	11	0.47	2	0.08	2.56	1	0.41	0.17	C00037,C00065	ath00680	http://www.kegg.jp/pathway/ath00680+C00037+C00065
Nicotinate and nicotinamide metabolism	12	0.51	2	0.09	2.41	1	0.41	0	C00049,C00253	ath00760	http://www.kegg.jp/pathway/ath00760+C00049+C00253
Sulfur metabolism	12	0.51	2	0.09	2.41	1	0.41	0.13	C00065,C00097	ath00920	http://www.kegg.jp/pathway/ath00920+C00065+C00097
beta-Alanine metabolism	12	0.51	2	0.09	2.41	1	0.41	0.54	C00099,C00049	ath00410	http://www.kegg.jp/pathway/ath00410+C00099+C00049
Ascorbate and aldarate metabolism	15	0.64	2	0.13	2.03	1	0.57	0	C00137,C00818	ath00053	http://www.kegg.jp/pathway/ath00053+C00137+C00818
C5-Branched dibasic acid metabolism	4	0.17	1	0.16	1.83	1	0.66	0	C00022	ath00660	http://www.kegg.jp/pathway/ath00660+C00022
Carbon fixation in photosynthetic organisms	21	0.9	2	0.22	1.49	1	0.87	0.03	C00022,C00049	ath00710	http://www.kegg.jp/pathway/ath00710+C00022+C00049
Isoquinoline alkaloid biosynthesis	6	0.26	1	0.23	1.47	1	0.87	0.5	C00082	ath00950	http://www.kegg.jp/pathway/ath00950+C00082
Indole alkaloid biosynthesis	7	0.3	1	0.26	1.33	1	0.95	0	C00078	ath00901	http://www.kegg.jp/pathway/ath00901+C00078
Inositol phosphate metabolism	24	1.02	2	0.27	1.3	1	0.95	0.31	C04006,C00137	ath00562	http://www.kegg.jp/pathway/ath00562+C04006+C00137
Tropane, piperidine and pyridine alkaloid biosynthesis	8	0.34	1	0.3	1.22	1	0.95	0	C00079	ath00960	http://www.kegg.jp/pathway/ath00960+C00079
Phenylalanine metabolism	8	0.34	1	0.3	1.22	1	0.95	0.5	C00079	ath00360	http://www.kegg.jp/pathway/ath00360+C00079
Galactose metabolism	26	1.11	2	0.31	1.18	1	0.95	0.02	C00031,C00137	ath00052	http://www.kegg.jp/pathway/ath00052+C00031+C00137
Flavone and flavonol biosynthesis	9	0.38	1	0.33	1.12	1	0.98	0.36	C05903	ath00944	http://www.kegg.jp/pathway/ath00944+C05903
Starch and sucrose metabolism	30	1.28	2	0.37	1	1	1	0.09	C01083,C00031	ath00500	http://www.kegg.jp/pathway/ath00500+C01083+C00031
Thiamine metabolism	11	0.47	1	0.38	0.96	1	1	0	C00097	ath00730	http://www.kegg.jp/pathway/ath00730+C00097
Valine, leucine and isoleucine degradation	34	1.45	2	0.43	0.84	1	1	0	C00183,C00407	ath00280	http://www.kegg.jp/pathway/ath00280+C00183+C00407
Glycerolipid metabolism	13	0.56	1	0.43	0.83	1	1	0	C00258	ath00561	http://www.kegg.jp/pathway/ath00561+C00258
Sphingolipid metabolism	13	0.56	1	0.43	0.83	1	1	0	C00065	ath00600	http://www.kegg.jp/pathway/ath00600+C00065
Pyrimidine metabolism	38	1.62	2	0.49	0.71	1	1	0	C00064,C00099	ath00240	http://www.kegg.jp/pathway/ath00240+C00064+C00099
Purine metabolism	61	2.6	3	0.49	0.71	1	1	0	C00064,C00212,C00294	ath00230	http://www.kegg.jp/pathway/ath00230+C00064+C00212+C00294
Lysine degradation	17	0.73	1	0.53	0.64	1	1	0	C00047	ath00310	http://www.kegg.jp/pathway/ath00310+C00047
Glyoxylate and dicarboxylate metabolism	17	0.73	1	0.53	0.64	1	1	0.11	C00158	ath00630	http://www.kegg.jp/pathway/ath00630+C00158
Pentose phosphate pathway	18	0.77	1	0.55	0.6	1	1	0	C00121	ath00030	http://www.kegg.jp/pathway/ath00030+C00121
Tyrosine metabolism	18	0.77	1	0.55	0.6	1	1	0.27	C00082	ath00350	http://www.kegg.jp/pathway/ath00350+C00082
Pyruvate metabolism	21	0.9	1	0.6	0.51	1	1	0.11	C00022	ath00620	http://www.kegg.jp/pathway/ath00620+C00022
Ubiquinone and other terpenoid-quinone biosynthesis	23	0.98	1	0.64	0.45	1	1	0	C00082	ath00130	http://www.kegg.jp/pathway/ath00130+C00082
Glycerophospholipid metabolism	25	1.07	1	0.67	0.4	1	1	0	C00189	ath00564	http://www.kegg.jp/pathway/ath00564+C00189
Terpenoid backbone biosynthesis	25	1.07	1	0.67	0.4	1	1	0	C00022	ath00900	http://www.kegg.jp/pathway/ath00900+C00022
Glycolysis or Gluconeogenesis	25	1.07	1	0.67	0.4	1	1	0.11	C00022	ath00010	http://www.kegg.jp/pathway/ath00010+C00022
Tryptophan metabolism	27	1.15	1	0.7	0.36	1	1	0.17	C00078	ath00380	http://www.kegg.jp/pathway/ath00380+C00078
Porphyrin and chlorophyll metabolism	29	1.24	1	0.72	0.33	1	1	0	C00025	ath00860	http://www.kegg.jp/pathway/ath00860+C00025
Amino sugar and nucleotide sugar metabolism	41	1.75	1	0.84	0.18	1	1	0	C00259	ath00520	http://www.kegg.jp/pathway/ath00520+C00259
Flavonoid biosynthesis	43	1.84	1	0.85	0.16	1	1	0	C05903	ath00941	http://www.kegg.jp/pathway/ath00941+C05903
Phenylpropanoid biosynthesis	45	1.92	1	0.86	0.15	1	1	0	C00079	ath00940	http://www.kegg.jp/pathway/ath00940+C00079
Enrichment analyis of DEMs was preformed by the KEGG software from the Kanehisa laboratory (www.kegg.jp/kegg/kegg1.html)
