# Supplementary material for: Agronomic and metabolomics analysis of rice-Tartary buckwheat (Fagopyrum tataricum Gaertn) bred by hybridization
Source: Sci Rep. 2022 Jul 14;12:11986. doi: 10.1038/s41598-022-16001-z (PMC9283424; doi:10.1038/s41598-022-16001-z)
Supplement: Supplementary file 3 — Supplementary Table S3. [file 41598_2022_16001_MOESM3_ESM.xls]

## Sheet: correlationMatrix
Table S3. Correlation coefficient analysis of DEMs by GC-MS.
CompoundA	CompoundB	Correlation	FDR
L-Aspartic acid	Glycine	0.997465	8.21121e-13
2-Aminoadipic acid	L-Aspartic acid	0.997417	9.01723e-13
Tyrosine	L-Threonine	0.997219	1.30362e-12
2-Aminoadipic acid	Glycine	0.996019	7.81797e-12
Threitol	Erythritol	0.995389	1.62879e-11
L-Glutamic acid	L-Serine	0.995364	1.67353e-11
Salicylic acid	Tyrosine	0.99491	2.66684e-11
Glucose	Galactose	0.993793	7.18159e-11
Salicylic acid	L-Threonine	0.993015	1.29404e-10
L-Threonine	Glycine	0.992533	1.80549e-10
Glycine	Phosphoric acid	0.991899	2.71131e-10
L-Proline	L-Valine	0.991511	3.42196e-10
2-Aminoadipic acid	Phosphoric acid	0.991402	3.64814e-10
L-Aspartic acid	Phosphoric acid	0.991021	4.52793e-10
Glucaric acid	Pyroglutamic acid	0.990306	6.63251e-10
L-Aspartic acid	L-Serine	0.98967	9.1039e-10
L-Tryptophan	Tyrosine	0.9896	9.41724e-10
Kaempferol	L-Threonine	0.989221	1.1253e-09
Malic acid	L-Homoserine	0.989134	1.17152e-09
Kaempferol	Tyrosine	0.988411	1.61487e-09
2-Aminoadipic acid	L-Threonine	0.987799	2.08625e-09
L-Aspartic acid	L-Threonine	0.987603	2.25902e-09
Xylitol	Threitol	0.987082	2.772e-09
Tyrosine	Glycine	0.985661	4.66128e-09
L-Threonine	Phosphoric acid	0.985434	5.03931e-09
Xylitol	Erythritol	0.985347	5.19132e-09
Salicylic acid	L-Valine	0.985024	5.78601e-09
Kaempferol	Salicylic acid	0.984769	6.29369e-09
Arabinose	Erythritol	0.984401	7.08657e-09
2-Aminoadipic acid	L-Serine	0.983992	8.0604e-09
L-Lysine	L-Aspartic acid	0.983856	8.40693e-09
Tyrosine	Ornithine	0.983624	9.02438e-09
Tyrosine	L-Valine	0.983591	9.11589e-09
Ornithine	Phosphoric acid	0.983287	9.98525e-09
L-Lysine	L-Serine	0.983217	1.01959e-08
Glucaric acid	L-Aspartic acid	0.983213	1.02064e-08
L-Serine	Glycine	0.983156	1.03816e-08
L-Lysine	2-Aminoadipic acid	0.982921	1.11201e-08
Tyrosine	2-Aminoadipic acid	0.98288	1.12536e-08
Threonic acid	L-Homoserine	0.982203	1.36492e-08
Kaempferol	Ornithine	0.981716	1.56063e-08
Pyroglutamic acid	Phosphoric acid	0.981206	1.78943e-08
Salicylic acid	L-Tryptophan	0.981145	1.81823e-08
Ornithine	L-Threonine	0.981001	1.88852e-08
L-Proline	L-Isoleucine	0.98068	2.05226e-08
L-Tryptophan	L-Threonine	0.980371	2.22055e-08
L-Glutamic acid	L-Aspartic acid	0.980329	2.24413e-08
Kaempferol	Glycine	0.980185	2.32706e-08
Tyrosine	L-Aspartic acid	0.98002	2.42482e-08
L-Lysine	L-Threonine	0.979433	2.80029e-08
Ornithine	2-Aminoadipic acid	0.97943	2.80231e-08
L-Threonine	L-Valine	0.978987	3.11466e-08
Glucaric acid	2-Aminoadipic acid	0.978979	3.12045e-08
Tyrosine	Phosphoric acid	0.978814	3.24385e-08
L-Threonine	L-Serine	0.978505	3.48603e-08
Glucaric acid	Phosphoric acid	0.978232	3.71099e-08
L-Lysine	Phosphoric acid	0.977836	4.05868e-08
Kaempferol	Phosphoric acid	0.977791	4.0998e-08
Salicylic acid	L-Lysine	0.977518	4.35638e-08
Salicylic acid	Glycine	0.977477	4.39561e-08
myo-Inositol	Malic acid	0.977438	4.43331e-08
Tyrosine	L-Lysine	0.977252	4.61731e-08
L-Lysine	Glycine	0.975661	6.45769e-08
Salicylic acid	Ornithine	0.975629	6.50023e-08
Glucaric acid	Glycine	0.97518	7.11509e-08
myo-Inositol	4-Hydroxyproline	0.975138	7.17536e-08
Kaempferol	2-Aminoadipic acid	0.975038	7.32014e-08
2-Aminoadipic acid	Pyroglutamic acid	0.974899	7.52402e-08
Kaempferol	L-Aspartic acid	0.974833	7.62322e-08
Pyroglutamic acid	L-Aspartic acid	0.974818	7.64463e-08
Ornithine	Glycine	0.974748	7.75125e-08
Arabinose	Threitol	0.974709	7.81094e-08
L-Glutamine	L-Asparagine	0.974621	7.94638e-08
Salicylic acid	L-Aspartic acid	0.974425	8.25457e-08
L-Tryptophan	Ornithine	0.973982	8.98929e-08
Threitol	L-Homoserine	0.97381	9.28751e-08
myo-Inositol	L-Homoserine	0.973706	9.4712e-08
L-Tryptophan	L-Valine	0.973481	9.88003e-08
beta-Alanine	Glycine	0.973167	1.04724e-07
Salicylic acid	2-Aminoadipic acid	0.973122	1.056e-07
L-Serine	L-Valine	0.972749	1.13075e-07
Threonic acid	Malic acid	0.972082	1.27452e-07
Galactose	Malic acid	0.971818	1.33532e-07
2-Aminoadipic acid	L-Glutamic acid	0.971794	1.34091e-07
L-Glutamic acid	Glycine	0.971617	1.38321e-07
Isomaltose	Adenosine	0.971497	1.41246e-07
Salicylic acid	Phosphoric acid	0.971492	1.41355e-07
Pyroglutamic acid	Glycine	0.970776	1.59849e-07
L-Lysine	Ornithine	0.970724	1.61239e-07
L-Valine	Monomethylphosphate	0.970574	1.65373e-07
Ornithine	L-Aspartic acid	0.970509	1.67192e-07
Xylitol	Arabinose	0.970468	1.6834e-07
Kaempferol	L-Lysine	0.970375	1.71001e-07
4-Aminobutyric acid	Malic acid	0.970305	1.72989e-07
L-Tryptophan	L-Glutamine	0.970249	1.74625e-07
beta-Alanine	L-Serine	0.969978	1.82632e-07
beta-Alanine	L-Threonine	0.9699	1.84988e-07
Tyrosine	L-Serine	0.969881	1.85589e-07
L-Serine	Phosphoric acid	0.969755	1.89438e-07
L-Glutamine	L-Valine	0.969651	1.92684e-07
Isomaltose	myo-Inositol	0.969582	1.94877e-07
Salicylic acid	L-Serine	0.969502	1.97428e-07
Tyrosine	L-Glutamine	0.969438	1.99489e-07
L-Glutamic acid	beta-Alanine	0.968977	2.14818e-07
L-Phenylalanine	L-Proline	0.968757	2.22453e-07
Erythritol	L-Homoserine	0.968518	2.31028e-07
L-Lysine	L-Valine	0.968404	2.35175e-07
Glucose	Malic acid	0.968111	2.46174e-07
4-Hydroxyproline	L-Homoserine	0.968108	2.46292e-07
L-Tryptophan	Glycine	0.967971	2.51547e-07
L-Glutamine	beta-Alanine	0.967375	2.75566e-07
Salicylic acid	L-Glutamine	0.967374	2.75626e-07
Kaempferol	L-Tryptophan	0.967349	2.76646e-07
Citric acid	2-Keto-L-gluconic acid	0.967252	2.80743e-07
L-Asparagine	L-Valine	0.96716	2.84681e-07
L-Glutamine	L-Threonine	0.966927	2.94798e-07
Erythrose	Monomethylphosphate	0.966696	3.05101e-07
L-Lysine	L-Glutamic acid	0.966554	3.11605e-07
L-Aspartic acid	beta-Alanine	0.966311	3.22972e-07
Tyrosine	beta-Alanine	0.966046	3.35732e-07
Galactose	L-Homoserine	0.965807	3.47555e-07
L-Tryptophan	2-Aminoadipic acid	0.965441	3.66343e-07
beta-Alanine	L-Valine	0.965048	3.87393e-07
Glucaric acid	L-Serine	0.965012	3.89369e-07
L-Asparagine	L-Proline	0.963963	4.50515e-07
Salicylic acid	Monomethylphosphate	0.963808	4.6021e-07
Salicylic acid	L-Proline	0.963599	4.73491e-07
4-Hydroxyproline	Malic acid	0.963284	4.94069e-07
L-Isoleucine	2-Aminobutyric acid	0.963192	5.00158e-07
2-Aminoadipic acid	beta-Alanine	0.962702	5.33961e-07
L-Proline	Monomethylphosphate	0.962428	5.53608e-07
Glycine	L-Valine	0.961675	6.10582e-07
L-Asparagine	Monomethylphosphate	0.961249	6.44745e-07
L-Glutamine	Glycine	0.961218	6.47338e-07
L-Aspartic acid	L-Valine	0.960782	6.84018e-07
2-Aminoadipic acid	L-Valine	0.960417	7.16022e-07
Ornithine	Pyroglutamic acid	0.960302	7.26303e-07
L-Tryptophan	Phosphoric acid	0.959867	7.66408e-07
Glucaric acid	L-Glutamic acid	0.959817	7.71141e-07
myo-Inositol-1-phosphate	L-Isoleucine	0.959725	7.79947e-07
Kaempferol	L-Valine	0.959689	7.83369e-07
Glucaric acid	L-Lysine	0.959556	7.96213e-07
Glucaric acid	Parabanic acid	0.959378	8.13654e-07
L-Tryptophan	L-Aspartic acid	0.959095	8.41979e-07
Pyroglutamic acid	Nicotinic acid	0.959046	8.4692e-07
Threonic acid	Threitol	0.958908	8.61059e-07
L-Isoleucine	L-Valine	0.958873	8.64741e-07
L-Glutamic acid	L-Threonine	0.958699	8.82928e-07
L-Serine	L-Proline	0.958376	9.1745e-07
L-Tryptophan	beta-Alanine	0.958034	9.55293e-07
L-Tryptophan	L-Lysine	0.957614	1.00331e-06
Galactose	Threonic acid	0.95761	1.00383e-06
L-Phenylalanine	L-Isoleucine	0.957505	1.01604e-06
L-Asparagine	beta-Alanine	0.957364	1.03282e-06
Tyrosine	L-Proline	0.957307	1.03965e-06
Pyroglutamic acid	Parabanic acid	0.957205	1.05197e-06
L-Proline	2-Aminobutyric acid	0.956997	1.07738e-06
L-Glutamine	L-Aspartic acid	0.956909	1.08827e-06
Glucaric acid	Nicotinic acid	0.956753	1.10786e-06
Glucose	L-Homoserine	0.955713	1.24544e-06
4-Aminobutyric acid	L-Homoserine	0.955531	1.27077e-06
L-Glutamic acid	L-Valine	0.955215	1.31594e-06
L-Lysine	Monomethylphosphate	0.955214	1.31602e-06
Salicylic acid	beta-Alanine	0.955165	1.32314e-06
Arabinose	Ethanolamine	0.955104	1.33197e-06
Ribose	Ethanolamine	0.954692	1.39325e-06
4-Aminobutyric acid	Glyceric acid	0.954086	1.48753e-06
Threitol	Malic acid	0.953927	1.51299e-06
Tyrosine	Monomethylphosphate	0.953808	1.53226e-06
L-Glutamine	2-Aminoadipic acid	0.953808	1.53232e-06
Xylitol	Threonic acid	0.953463	1.58943e-06
Adenosine	myo-Inositol	0.953339	1.61052e-06
Xylitol	L-Homoserine	0.953278	1.62078e-06
Kaempferol	L-Serine	0.953045	1.66092e-06
L-Glutamic acid	Phosphoric acid	0.952716	1.71906e-06
Threonic acid	Erythritol	0.952292	1.79613e-06
L-Threonine	L-Proline	0.950849	2.0797e-06
Kaempferol	Pyroglutamic acid	0.950735	2.10346e-06
L-Phenylalanine	L-Valine	0.950637	2.12423e-06
Erythritol	Malic acid	0.950562	2.14018e-06
Glucaric acid	L-Threonine	0.950518	2.14943e-06
Kaempferol	L-Glutamine	0.950495	2.15432e-06
L-Glutamine	L-Serine	0.950478	2.15801e-06
Glucaric acid	Citric acid	0.950338	2.18809e-06
myo-Inositol-1-phosphate	Monomethylphosphate	0.950266	2.2038e-06
L-Threonine	Monomethylphosphate	0.949454	2.38631e-06
L-Glutamine	Monomethylphosphate	0.949305	2.42115e-06
L-Lysine	Pyroglutamic acid	0.949136	2.46115e-06
beta-Alanine	L-Proline	0.948412	2.63799e-06
myo-Inositol	Fucose	0.948012	2.74009e-06
myo-Inositol	4-Aminobutyric acid	0.947827	2.78838e-06
Isomaltose	4-Hydroxyproline	0.947787	2.7987e-06
L-Asparagine	L-Isoleucine	0.947494	2.87688e-06
Pyroglutamic acid	L-Threonine	0.94745	2.88873e-06
Inosine	L-Serine	0.94739	2.90484e-06
L-Serine	Monomethylphosphate	0.94731	2.92651e-06
myo-Inositol	Threonic acid	0.946989	3.01511e-06
Tyrosine	L-Glutamic acid	0.946978	3.01824e-06
myo-Inositol-1-phosphate	L-Proline	0.946286	3.2168e-06
Ornithine	L-Valine	0.946267	3.22236e-06
beta-Alanine	Phosphoric acid	0.945841	3.34949e-06
Ornithine	L-Serine	0.945647	3.40882e-06
L-Tryptophan	L-Proline	0.945444	3.47176e-06
L-Lysine	L-Proline	0.945403	3.48474e-06
Ribose	Arabinose	0.945198	3.54933e-06
4-Hydroxyproline	Threitol	0.945156	3.5628e-06
L-Tryptophan	L-Serine	0.945078	3.58772e-06
Inosine	L-Aspartic acid	0.944528	3.76726e-06
Salicylic acid	L-Glutamic acid	0.944516	3.77135e-06
4-Hydroxyproline	Erythritol	0.944396	3.81162e-06
Inosine	L-Threonine	0.94427	3.85396e-06
Erythrose	L-Threonine	0.944179	3.88495e-06
Galactose	Threitol	0.944089	3.91602e-06
L-Asparagine	L-Serine	0.944068	3.92313e-06
L-Glutamic acid	L-Proline	0.94395	3.96389e-06
L-Lysine	L-Glutamine	0.943849	3.99902e-06
L-Aspartic acid	Parabanic acid	0.943522	4.11438e-06
Tyrosine	Erythrose	0.943433	4.14646e-06
Salicylic acid	Erythrose	0.943039	4.28994e-06
L-Glutamine	L-Proline	0.942876	4.35065e-06
Inosine	Glycine	0.942839	4.36451e-06
Adenosine	2-Hydroxyglutaric acid	0.942779	4.38687e-06
Kaempferol	Inosine	0.942672	4.42736e-06
Glucaric acid	Ornithine	0.942547	4.47484e-06
myo-Inositol	2-Hydroxyglutaric acid	0.942139	4.63285e-06
myo-Inositol	Glucose	0.942045	4.66952e-06
2-Aminoadipic acid	Parabanic acid	0.94185	4.74702e-06
Galactose	Erythritol	0.941843	4.75012e-06
Kaempferol	Glucaric acid	0.941141	5.03774e-06
Nicotinic acid	Phosphoric acid	0.9411	5.05504e-06
Adenosine	4-Hydroxyproline	0.941067	5.06891e-06
Xylitol	Malic acid	0.940988	5.10228e-06
Erythritol	Ethanolamine	0.940871	5.15173e-06
Pyroglutamic acid	L-Serine	0.940827	5.17066e-06
L-Isoleucine	Monomethylphosphate	0.94072	5.21683e-06
Kaempferol	beta-Alanine	0.940598	5.26964e-06
Galactose	Xylitol	0.940356	5.3754e-06
Citric acid	L-Glutamic acid	0.94028	5.40887e-06
Phosphoric acid	L-Valine	0.939485	5.77123e-06
Inosine	L-Glutamic acid	0.939477	5.77479e-06
L-Glutamine	Phosphoric acid	0.939355	5.83202e-06
L-Asparagine	L-Glutamic acid	0.939094	5.95592e-06
Glucose	2-Hydroxyglutaric acid	0.93872	6.13694e-06
myo-Inositol	Galactose	0.937877	6.56131e-06
L-Phenylalanine	Monomethylphosphate	0.937687	6.6603e-06
L-Valine	2-Aminobutyric acid	0.937664	6.67257e-06
Kaempferol	Monomethylphosphate	0.937654	6.67753e-06
Salicylic acid	L-Asparagine	0.937524	6.74578e-06
Threonic acid	4-Aminobutyric acid	0.937487	6.76568e-06
L-Asparagine	L-Phenylalanine	0.937225	6.90535e-06
L-Glutamine	L-Glutamic acid	0.937069	6.98994e-06
myo-Inositol-1-phosphate	L-Valine	0.936624	7.2352e-06
L-Lysine	beta-Alanine	0.936568	7.26637e-06
L-Lysine	Parabanic acid	0.936322	7.40515e-06
Galactose	4-Aminobutyric acid	0.936242	7.4511e-06
Isomaltose	Malic acid	0.935921	7.63591e-06
2-Keto-L-gluconic acid	L-Glutamic acid	0.935861	7.67113e-06
Fucose	4-Hydroxyproline	0.935752	7.73493e-06
Tyrosine	Pyroglutamic acid	0.935654	7.7931e-06
Parabanic acid	L-Serine	0.935324	7.99026e-06
L-Lysine	Erythrose	0.935184	8.07508e-06
Tyrosine	L-Asparagine	0.934987	8.19622e-06
L-Serine	L-Isoleucine	0.934812	8.3042e-06
Inosine	2-Aminoadipic acid	0.934728	8.35689e-06
Isomaltose	L-Homoserine	0.934675	8.38985e-06
Glucose	4-Hydroxyproline	0.9346	8.43722e-06
Glucaric acid	Tyrosine	0.934566	8.45863e-06
Glucose	4-Aminobutyric acid	0.934526	8.48408e-06
Adenosine	L-Homoserine	0.934075	8.77362e-06
Glucose	Threonic acid	0.933326	9.27184e-06
L-Asparagine	L-Threonine	0.933221	9.34292e-06
L-Aspartic acid	Monomethylphosphate	0.93275	9.66963e-06
2-Aminoadipic acid	Monomethylphosphate	0.932668	9.727e-06
Parabanic acid	Phosphoric acid	0.932381	9.93115e-06
Trehalose	2-Aminobutyric acid	0.931887	1.02908e-05
Glucose	Threitol	0.931289	1.07396e-05
Inosine	Tyrosine	0.930672	1.12184e-05
Threitol	Ethanolamine	0.930669	1.12209e-05
myo-Inositol-1-phosphate	L-Serine	0.930612	1.12662e-05
Adenosine	Erythritol	0.930519	1.13396e-05
Kaempferol	Erythrose	0.930356	1.14701e-05
L-Aspartic acid	L-Proline	0.930162	1.1627e-05
Salicylic acid	Inosine	0.93001	1.17516e-05
Inosine	Glucaric acid	0.929554	1.21295e-05
2-Aminoadipic acid	Nicotinic acid	0.929387	1.22705e-05
L-Glutamic acid	Parabanic acid	0.929238	1.23978e-05
Parabanic acid	Glycine	0.929199	1.2431e-05
Erythrose	Phosphoric acid	0.929052	1.25571e-05
Glucose	Erythritol	0.92875	1.28205e-05
Inosine	Phosphoric acid	0.928494	1.30463e-05
Glycine	L-Proline	0.928454	1.30819e-05
Kaempferol	L-Glutamic acid	0.92802	1.34738e-05
L-Glutamic acid	Pyroglutamic acid	0.927962	1.35266e-05
L-Glutamic acid	L-Isoleucine	0.927934	1.35527e-05
L-Tryptophan	Monomethylphosphate	0.927933	1.35534e-05
Isomaltose	2-Hydroxyglutaric acid	0.927822	1.3655e-05
Salicylic acid	Glucaric acid	0.927721	1.37491e-05
myo-Inositol	Erythritol	0.927549	1.39088e-05
Salicylic acid	Pyroglutamic acid	0.927403	1.40463e-05
L-Tryptophan	L-Asparagine	0.927377	1.40704e-05
2-Aminoadipic acid	L-Proline	0.927135	1.4301e-05
Erythrose	L-Valine	0.927015	1.44159e-05
Galactose	4-Hydroxyproline	0.926756	1.46673e-05
Galactose	2-Hydroxyglutaric acid	0.926647	1.47737e-05
Ribose	Erythritol	0.926598	1.48223e-05
Inosine	Monomethylphosphate	0.926265	1.51523e-05
L-Aspartic acid	Nicotinic acid	0.926044	1.53753e-05
Threonic acid	4-Hydroxyproline	0.926001	1.54184e-05
L-Serine	2-Aminobutyric acid	0.925819	1.56041e-05
Inosine	L-Lysine	0.925735	1.56906e-05
Inosine	Erythrose	0.925685	1.57427e-05
Erythrose	L-Glutamine	0.925653	1.57757e-05
Citric acid	L-Serine	0.925556	1.58759e-05
Glycine	Monomethylphosphate	0.925433	1.60044e-05
L-Glutamic acid	Monomethylphosphate	0.925355	1.60856e-05
Malic acid	Glyceric acid	0.924998	1.64638e-05
myo-Inositol	Threitol	0.924939	1.65272e-05
Ribose	Threitol	0.924803	1.66731e-05
Ornithine	L-Glutamine	0.924678	1.68095e-05
Arabinose	L-Homoserine	0.924641	1.68493e-05
Erythrose	2-Aminoadipic acid	0.924523	1.69786e-05
Adenosine	Threitol	0.924434	1.7076e-05
Ornithine	Parabanic acid	0.924076	1.7474e-05
Inosine	beta-Alanine	0.923255	1.84133e-05
Ornithine	beta-Alanine	0.923179	1.85017e-05
Monomethylphosphate	2-Aminobutyric acid	0.922708	1.9061e-05
Kaempferol	L-Proline	0.922689	1.90832e-05
L-Lysine	L-Asparagine	0.922328	1.95212e-05
Inosine	L-Valine	0.921764	2.02206e-05
Erythrose	L-Asparagine	0.921518	2.05317e-05
Erythrose	L-Serine	0.921506	2.05475e-05
myo-Inositol-1-phosphate	L-Glutamic acid	0.921295	2.08176e-05
Erythrose	L-Aspartic acid	0.921256	2.08671e-05
L-Tryptophan	L-Glutamic acid	0.92089	2.1344e-05
Erythrose	Glycine	0.920799	2.14628e-05
Inosine	2-Aminobutyric acid	0.920667	2.16384e-05
Salicylic acid	2-Aminobutyric acid	0.920406	2.19859e-05
L-Asparagine	L-Aspartic acid	0.920402	2.19923e-05
Glucose	Xylitol	0.92037	2.2035e-05
myo-Inositol-1-phosphate	L-Lysine	0.920347	2.20661e-05
2-Keto-L-gluconic acid	L-Serine	0.920326	2.20941e-05
Citric acid	Parabanic acid	0.919968	2.25814e-05
Citric acid	L-Aspartic acid	0.919707	2.29405e-05
Glycine	Nicotinic acid	0.918976	2.39744e-05
Fucose	L-Homoserine	0.918855	2.41488e-05
L-Asparagine	2-Aminobutyric acid	0.91884	2.41702e-05
L-Asparagine	Glycine	0.918818	2.4202e-05
L-Phenylalanine	2-Aminobutyric acid	0.918359	2.48749e-05
Inosine	myo-Inositol-1-phosphate	0.918038	2.53541e-05
beta-Alanine	Monomethylphosphate	0.917514	2.61505e-05
Ornithine	L-Glutamic acid	0.916914	2.70887e-05
myo-Inositol-1-phosphate	2-Keto-L-gluconic acid	0.916402	2.79093e-05
L-Phenylalanine	Malonic acid	0.915861	2.87973e-05
Arabinose	4-Hydroxyproline	0.915167	2.99674e-05
Glucaric acid	beta-Alanine	0.915052	3.01654e-05
Phosphoric acid	Monomethylphosphate	0.91486	3.04974e-05
Ornithine	Monomethylphosphate	0.914436	3.12423e-05
Citric acid	Pyroglutamic acid	0.91422	3.16262e-05
L-Threonine	2-Aminobutyric acid	0.91422	3.16263e-05
Trehalose	L-Lysine	0.914074	3.18895e-05
L-Glutamic acid	2-Aminobutyric acid	0.913973	3.20715e-05
Galactose	Arabinose	0.913962	3.20907e-05
2-Aminoadipic acid	L-Asparagine	0.913738	3.24983e-05
Trehalose	L-Serine	0.913732	3.25091e-05
Salicylic acid	L-Isoleucine	0.913649	3.26614e-05
Arabinose	Threonic acid	0.913478	3.29756e-05
Adenosine	Malic acid	0.913424	3.30758e-05
Fucose	Malic acid	0.913259	3.33839e-05
Erythrose	Ornithine	0.913063	3.37502e-05
beta-Alanine	2-Aminobutyric acid	0.9123	3.52112e-05
L-Tryptophan	Erythrose	0.912153	3.5499e-05
Isomaltose	Erythritol	0.911857	3.60825e-05
4-Aminobutyric acid	4-Hydroxyproline	0.911168	3.74707e-05
Adenosine	Ribose	0.91113	3.75476e-05
beta-Alanine	L-Isoleucine	0.910986	3.78433e-05
myo-Inositol-1-phosphate	2-Aminobutyric acid	0.910735	3.83643e-05
Trehalose	Inosine	0.910588	3.86712e-05
Xylitol	Ribose	0.910503	3.88495e-05
myo-Inositol	Glyceric acid	0.910202	3.94867e-05
Salicylic acid	myo-Inositol-1-phosphate	0.91017	3.95559e-05
Inosine	2-Keto-L-gluconic acid	0.910133	3.96348e-05
Salicylic acid	L-Phenylalanine	0.909931	4.00675e-05
Glucaric acid	2-Keto-L-gluconic acid	0.909754	4.04499e-05
2-Hydroxyglutaric acid	L-Homoserine	0.909666	4.06412e-05
Tyrosine	2-Aminobutyric acid	0.908751	4.2675e-05
L-Tryptophan	Pyroglutamic acid	0.908176	4.3992e-05
2-Hydroxyglutaric acid	Malic acid	0.90816	4.40307e-05
2-Hydroxyglutaric acid	4-Hydroxyproline	0.908067	4.42464e-05
Ornithine	L-Proline	0.90784	4.47771e-05
Isomaltose	Threitol	0.907316	4.60229e-05
Inosine	Pyroglutamic acid	0.907314	4.6029e-05
myo-Inositol-1-phosphate	L-Asparagine	0.9073	4.60611e-05
Citric acid	2-Aminoadipic acid	0.906536	4.79281e-05
Xylitol	4-Hydroxyproline	0.906432	4.81864e-05
Arabinose	Malic acid	0.90642	4.82178e-05
Parabanic acid	L-Threonine	0.906298	4.85205e-05
a-ketoglutaric acid	4-Aminobutyric acid	0.905651	5.0164e-05
Inosine	L-Proline	0.905651	5.0164e-05
Erythrose	L-Proline	0.905529	5.04776e-05
Isomaltose	Glucose	0.905014	5.1823e-05
Adenosine	Ethanolamine	0.905001	5.18576e-05
L-Lysine	Citric acid	0.90488	5.21772e-05
Trehalose	Salicylic acid	0.90446	5.3301e-05
2-Keto-L-gluconic acid	Parabanic acid	0.903542	5.58243e-05
L-Threonine	L-Isoleucine	0.903499	5.5944e-05
Xylitol	Ethanolamine	0.903188	5.68197e-05
myo-Inositol-1-phosphate	L-Phenylalanine	0.902975	5.74256e-05
Glucaric acid	L-Glutamine	0.902689	5.82488e-05
Inosine	L-Isoleucine	0.902655	5.83466e-05
Tyrosine	L-Isoleucine	0.902398	5.90943e-05
Kaempferol	Parabanic acid	0.902186	5.97187e-05
L-Lysine	L-Isoleucine	0.902102	5.99652e-05
Kaempferol	L-Asparagine	0.901865	6.06707e-05
Adenosine	Threonic acid	0.9017	6.11666e-05
Erythrose	2-Aminobutyric acid	0.901527	6.16857e-05
Glucaric acid	L-Valine	0.901522	6.17006e-05
L-Homoserine	Glyceric acid	0.901326	6.22973e-05
L-Proline	Phosphoric acid	0.901219	6.26251e-05
L-Tryptophan	Glucaric acid	0.900883	6.36587e-05
L-Glutamine	L-Phenylalanine	0.900569	6.46389e-05
a-ketoglutaric acid	Glyceric acid	0.900278	6.55586e-05
Ornithine	Nicotinic acid	0.899521	6.7995e-05
L-Lysine	2-Aminobutyric acid	0.899314	6.86747e-05
Erythrose	beta-Alanine	0.898609	7.10248e-05
a-ketoglutaric acid	Malic acid	0.898492	7.14223e-05
Adenosine	Arabinose	0.898361	7.18665e-05
Adenosine	Glucose	0.898091	7.27908e-05
Trehalose	Phosphoric acid	0.898088	7.28042e-05
Trehalose	Parabanic acid	0.898044	7.29559e-05
Citric acid	Nicotinic acid	0.897964	7.32307e-05
Trehalose	L-Threonine	0.897701	7.41455e-05
Trehalose	L-Glutamic acid	0.897521	7.47757e-05
Pyroglutamic acid	beta-Alanine	0.897213	7.58662e-05
Tyrosine	L-Phenylalanine	0.89721	7.58757e-05
Tyrosine	Parabanic acid	0.897089	7.63105e-05
Glucose	Fucose	0.897039	7.64897e-05
Inosine	L-Glutamine	0.897016	7.65707e-05
Glucose	Arabinose	0.896754	7.75141e-05
myo-Inositol-1-phosphate	L-Aspartic acid	0.896423	7.87178e-05
Inosine	Ornithine	0.896374	7.8899e-05
Isomaltose	Threonic acid	0.896317	7.91074e-05
Galactose	Fucose	0.895283	8.29837e-05
L-Lysine	Nicotinic acid	0.89519	8.33382e-05
L-Glutamine	L-Isoleucine	0.895177	8.33891e-05
Salicylic acid	Parabanic acid	0.894813	8.47923e-05
Erythrose	L-Glutamic acid	0.894681	8.53055e-05
Inosine	L-Asparagine	0.894319	8.67292e-05
L-Tryptophan	L-Phenylalanine	0.894031	8.78726e-05
myo-Inositol	Xylitol	0.894016	8.79347e-05
Parabanic acid	Nicotinic acid	0.893444	9.02407e-05
Trehalose	L-Aspartic acid	0.893291	9.08668e-05
Citric acid	Glycine	0.893001	9.2061e-05
myo-Inositol-1-phosphate	L-Threonine	0.89285	9.26893e-05
Malonic acid	Monomethylphosphate	0.892221	9.53398e-05
Adenosine	Galactose	0.891812	9.7093e-05
Galactose	Ribose	0.8915	9.84474e-05
Isomaltose	4-Aminobutyric acid	0.891207	9.97344e-05
L-Glutamine	Pyroglutamic acid	0.890878	0.000101192
myo-Inositol-1-phosphate	Tyrosine	0.890035	0.000105007
2-Keto-L-gluconic acid	L-Aspartic acid	0.889427	0.000107826
Citric acid	Phosphoric acid	0.888106	0.000114163
L-Serine	Nicotinic acid	0.888023	0.000114572
Kaempferol	Trehalose	0.887291	0.000118214
Fucose	Threonic acid	0.887128	0.000119036
Inosine	Parabanic acid	0.886911	0.000120138
2-Hydroxyglutaric acid	Threonic acid	0.886826	0.000120574
L-Aspartic acid	L-Isoleucine	0.886658	0.000121434
Adenosine	Fucose	0.886643	0.000121513
myo-Inositol-1-phosphate	2-Aminoadipic acid	0.886619	0.000121638
L-Asparagine	Phosphoric acid	0.886559	0.000121945
Isomaltose	Galactose	0.88649	0.000122305
Glucaric acid	Erythrose	0.885867	0.000125561
Pyroglutamic acid	L-Valine	0.885819	0.000125815
Ribose	Threonic acid	0.885234	0.000128941
Trehalose	Tyrosine	0.885158	0.000129347
Fucose	2-Hydroxyglutaric acid	0.884279	0.00013417
Trehalose	myo-Inositol-1-phosphate	0.88399	0.000135787
Trehalose	Glycine	0.883908	0.000136249
myo-Inositol	Arabinose	0.883772	0.000137014
Kaempferol	myo-Inositol-1-phosphate	0.883757	0.000137097
Glycine	2-Aminobutyric acid	0.883688	0.000137488
L-Threonine	Nicotinic acid	0.883481	0.000138666
a-ketoglutaric acid	Threonic acid	0.883278	0.000139828
L-Aspartic acid	2-Aminobutyric acid	0.883165	0.00014048
Fucose	Threitol	0.88162	0.000149614
Glucaric acid	Monomethylphosphate	0.88137	0.000151132
L-Phenylalanine	L-Threonine	0.880995	0.000153437
Kaempferol	2-Aminobutyric acid	0.880837	0.000154419
Inosine	Citric acid	0.880788	0.000154721
Trehalose	Ornithine	0.880462	0.000156761
Glucose	Ribose	0.880445	0.000156865
Glycine	L-Isoleucine	0.880383	0.000157254
L-Glutamic acid	Nicotinic acid	0.880001	0.000159676
2-Hydroxyglutaric acid	L-Methionine	0.879942	0.000160056
Trehalose	2-Aminoadipic acid	0.879822	0.000160822
Trehalose	L-Proline	0.87958	0.000162377
L-Lysine	2-Keto-L-gluconic acid	0.879168	0.000165058
a-ketoglutaric acid	L-Homoserine	0.878789	0.00016755
2-Aminoadipic acid	L-Isoleucine	0.87856	0.000169073
myo-Inositol-1-phosphate	Glycine	0.878556	0.000169095
2-Hydroxyglutaric acid	4-Aminobutyric acid	0.878371	0.000170333
Parabanic acid	L-Valine	0.87796	0.000173107
Isomaltose	Fucose	0.877905	0.000173482
Trehalose	Glucaric acid	0.877641	0.000175282
myo-Inositol-1-phosphate	Parabanic acid	0.877361	0.000177211
Fucose	Erythritol	0.876632	0.000182311
Catechine	L-Tryptophan	0.876588	0.000182621
L-Proline	Malonic acid	0.876382	0.000184085
Erythrose	L-Isoleucine	0.876253	0.000185005
Salicylic acid	Malonic acid	0.876052	0.00018645
Trehalose	L-Valine	0.875941	0.000187244
L-Valine	Malonic acid	0.875919	0.000187408
2-Hydroxyglutaric acid	Erythritol	0.874923	0.000194712
2-Keto-L-gluconic acid	2-Aminoadipic acid	0.874844	0.000195299
Fucose	4-Aminobutyric acid	0.87426	0.000199695
Threonic acid	Glyceric acid	0.874217	0.000200017
myo-Inositol-1-phosphate	Citric acid	0.874126	0.00020071
Ribose	L-Homoserine	0.874123	0.000200732
4-Aminobutyric acid	Threitol	0.873783	0.000203343
Tyrosine	Nicotinic acid	0.873325	0.000206894
myo-Inositol-1-phosphate	L-Glutamine	0.873249	0.00020748
Erythrose	L-Phenylalanine	0.873211	0.000207781
L-Tryptophan	L-Isoleucine	0.873188	0.000207958
Inosine	L-Tryptophan	0.872326	0.000214798
Trehalose	2-Keto-L-gluconic acid	0.872228	0.000215587
2-Aminoadipic acid	2-Aminobutyric acid	0.87208	0.000216784
Trehalose	Monomethylphosphate	0.872041	0.0002171
Ribose	2-Hydroxyglutaric acid	0.871834	0.000218785
Isomaltose	Glyceric acid	0.871597	0.000220722
L-Tryptophan	2-Aminobutyric acid	0.87154	0.00022119
Galactose	a-ketoglutaric acid	0.871229	0.00022376
L-Glutamine	2-Aminobutyric acid	0.870811	0.000227252
L-Phenylalanine	beta-Alanine	0.870668	0.00022845
Adenosine	Xylitol	0.87029	0.000231658
Erythrose	Pyroglutamic acid	0.870102	0.000233265
2-Keto-L-gluconic acid	L-Isoleucine	0.869177	0.000241292
Adenosine	L-Methionine	0.868737	0.000245194
L-Phenylalanine	L-Serine	0.868581	0.000246582
myo-Inositol-1-phosphate	beta-Alanine	0.867015	0.000260908
2-Hydroxyglutaric acid	Threitol	0.866523	0.000265543
Kaempferol	Nicotinic acid	0.866301	0.000267661
L-Tryptophan	L-Cysteine	0.865527	0.000275121
myo-Inositol	L-Methionine	0.865415	0.000276212
Kaempferol	L-Isoleucine	0.865242	0.000277909
Glucose	a-ketoglutaric acid	0.865075	0.000279551
Ribose	4-Hydroxyproline	0.865017	0.000280128
4-Hydroxyproline	Glyceric acid	0.864817	0.000282104
L-Lysine	L-Phenylalanine	0.864796	0.000282314
Ornithine	L-Asparagine	0.86469	0.000283369
Phosphoric acid	2-Aminobutyric acid	0.864623	0.000284044
Fucose	Arabinose	0.86457	0.000284567
myo-Inositol	a-ketoglutaric acid	0.864418	0.000286093
myo-Inositol-1-phosphate	Erythrose	0.864389	0.000286389
Isomaltose	Xylitol	0.864343	0.000286846
Trehalose	L-Isoleucine	0.863713	0.00029325
Trehalose	Erythrose	0.863194	0.0002986
2-Keto-L-gluconic acid	Glycine	0.862958	0.000301059
Trehalose	Pyroglutamic acid	0.862856	0.000302129
L-Homoserine	Ethanolamine	0.86249	0.000305981
Pyroglutamic acid	Monomethylphosphate	0.862362	0.000307347
Glucaric acid	L-Proline	0.862328	0.000307704
L-Tryptophan	Parabanic acid	0.862055	0.000310616
L-Tryptophan	Nicotinic acid	0.861488	0.00031674
Parabanic acid	beta-Alanine	0.861142	0.000320516
4-Aminobutyric acid	Erythritol	0.861072	0.000321289
myo-Inositol-1-phosphate	Glucaric acid	0.86076	0.000324738
Kaempferol	Malonic acid	0.860527	0.000327328
2-Keto-L-gluconic acid	Pyroglutamic acid	0.859766	0.000335898
myo-Inositol-1-phosphate	Malonic acid	0.858448	0.000351178
Salicylic acid	Nicotinic acid	0.858269	0.000353283
Fucose	Xylitol	0.857772	0.000359206
2-Keto-L-gluconic acid	Monomethylphosphate	0.857411	0.000363557
4-Hydroxyproline	Ethanolamine	0.856362	0.000376435
myo-Inositol	Ribose	0.856344	0.000376665
Isomaltose	a-ketoglutaric acid	0.856338	0.000376741
Isomaltose	Arabinose	0.856284	0.000377412
Parabanic acid	L-Proline	0.856113	0.000379545
Galactose	Ethanolamine	0.855879	0.000382479
Fucose	Ribose	0.855831	0.000383087
Citric acid	L-Threonine	0.854869	0.000395365
Xylitol	4-Aminobutyric acid	0.854845	0.000395685
Tyrosine	Malonic acid	0.854109	0.000405291
Kaempferol	L-Phenylalanine	0.85348	0.000413646
L-Glutamine	Nicotinic acid	0.853222	0.0004171
Glucaric acid	L-Asparagine	0.852785	0.000423029
myo-Inositol-1-phosphate	Phosphoric acid	0.851654	0.000438645
Adenosine	Pyruvic acid	0.851584	0.000439634
Adenosine	4-Aminobutyric acid	0.850944	0.000448683
Threonic acid	Ethanolamine	0.850618	0.000453354
Ornithine	2-Aminobutyric acid	0.850332	0.000457478
Ribose	Malic acid	0.849861	0.000464328
myo-Inositol-1-phosphate	Ornithine	0.849393	0.00047122
Isomaltose	Ribose	0.849212	0.000473907
2-Keto-L-gluconic acid	Phosphoric acid	0.848378	0.000486447
Citric acid	beta-Alanine	0.847911	0.000493581
L-Methionine	Malic acid	0.847684	0.000497065
Tyrosine	L-Cysteine	0.847482	0.000500195
Citric acid	Monomethylphosphate	0.847237	0.000504004
Isomaltose	L-Methionine	0.84624	0.000519755
Trehalose	beta-Alanine	0.846231	0.000519901
myo-Inositol-1-phosphate	L-Tryptophan	0.844944	0.000540783
beta-Alanine	Nicotinic acid	0.844576	0.000546877
Glucose	Ethanolamine	0.842613	0.00058028
L-Cysteine	L-Threonine	0.84254	0.000581559
Threonic acid	L-Methionine	0.842443	0.000583237
L-Phenylalanine	L-Glutamic acid	0.842211	0.000587301
L-Isoleucine	Phosphoric acid	0.842128	0.000588778
Kaempferol	L-Cysteine	0.842092	0.000589405
Ornithine	L-Cysteine	0.84119	0.00060546
2-Keto-L-gluconic acid	2-Aminobutyric acid	0.840662	0.000615025
Erythrose	Nicotinic acid	0.840478	0.000618383
Arabinose	2-Hydroxyglutaric acid	0.840115	0.000625033
Parabanic acid	Monomethylphosphate	0.839958	0.000627941
2-Keto-L-gluconic acid	beta-Alanine	0.839449	0.000637416
2-Keto-L-gluconic acid	L-Proline	0.838578	0.000653888
L-Tryptophan	Malonic acid	0.838551	0.000654402
2-Keto-L-gluconic acid	L-Threonine	0.838429	0.000656736
L-Cysteine	beta-Alanine	0.838268	0.00065983
Citric acid	L-Glutamine	0.838246	0.000660244
2-Hydroxyglutaric acid	Ethanolamine	0.837926	0.00066642
2-Hydroxyglutaric acid	Pyruvic acid	0.837651	0.000671769
Salicylic acid	Citric acid	0.837459	0.000675522
L-Methionine	Erythritol	0.837092	0.000682741
2-Keto-L-gluconic acid	L-Valine	0.836917	0.000686195
Kaempferol	Citric acid	0.836717	0.000690163
Pyroglutamic acid	L-Proline	0.836555	0.000693393
L-Cysteine	L-Valine	0.836328	0.000697948
Nicotinic acid	Benzoic acid	0.836246	0.000699586
Ornithine	L-Isoleucine	0.836143	0.000701676
L-Cysteine	Glycine	0.83614	0.000701722
Catechine	Tyrosine	0.835562	0.000713451
Salicylic acid	L-Cysteine	0.83536	0.000717597
Threonic acid	Pyruvic acid	0.83523	0.000720276
Citric acid	Benzoic acid	0.835069	0.000723576
L-Phenylalanine	Glycine	0.834995	0.000725118
Tyrosine	Citric acid	0.834737	0.000730469
L-Isoleucine	Malonic acid	0.834537	0.000734642
Citric acid	L-Valine	0.834476	0.000735918
Catechine	beta-Alanine	0.834079	0.000744256
Trehalose	L-Tryptophan	0.832497	0.000778216
2-Aminoadipic acid	L-Phenylalanine	0.832489	0.00077839
L-Phenylalanine	L-Aspartic acid	0.832196	0.000784818
Arabinose	L-Methionine	0.831618	0.000797603
Galactose	Glyceric acid	0.831285	0.000805046
Catechine	L-Glutamine	0.830969	0.000812153
L-Threonine	Malonic acid	0.830864	0.000814547
Glucose	Glyceric acid	0.830544	0.000821792
Citric acid	L-Asparagine	0.830093	0.000832137
Glucaric acid	Benzoic acid	0.829962	0.000835155
Erythrose	Malonic acid	0.829299	0.000850555
Ribose	Pyruvic acid	0.829147	0.00085412
Pyroglutamic acid	Benzoic acid	0.828354	0.000872873
2-Keto-L-gluconic acid	L-Asparagine	0.828334	0.000873371
Ornithine	L-Phenylalanine	0.828328	0.000873514
Galactose	L-Methionine	0.828288	0.000874471
L-Methionine	L-Homoserine	0.827693	0.000888774
Isomaltose	Ethanolamine	0.827478	0.000893985
myo-Inositol-1-phosphate	Pyroglutamic acid	0.827307	0.000898165
L-Glutamine	Malonic acid	0.827059	0.000904224
Trehalose	Citric acid	0.82674	0.000912076
Inosine	L-Phenylalanine	0.826319	0.000922506
Glucaric acid	L-Isoleucine	0.826037	0.000929572
Malonic acid	2-Aminobutyric acid	0.825873	0.000933675
Citric acid	Ornithine	0.825558	0.000941622
Xylitol	2-Hydroxyglutaric acid	0.825207	0.000950545
a-ketoglutaric acid	Threitol	0.824507	0.000968529
Salicylic acid	2-Keto-L-gluconic acid	0.824104	0.000978994
Adenosine	a-ketoglutaric acid	0.823954	0.000982891
L-Asparagine	Malonic acid	0.823729	0.000988816
L-Glutamine	Parabanic acid	0.823259	0.00100121
a-ketoglutaric acid	4-Hydroxyproline	0.823108	0.00100524
Erythrose	Benzoic acid	0.822833	0.00101256
Glucaric acid	2-Aminobutyric acid	0.821614	0.00104561
Catechine	L-Threonine	0.821257	0.00105543
L-Lysine	Malonic acid	0.821192	0.00105723
Fucose	Glyceric acid	0.820758	0.00106931
Parabanic acid	L-Isoleucine	0.819863	0.0010945
L-Cysteine	L-Proline	0.8194	0.00110773
a-ketoglutaric acid	Erythritol	0.818745	0.00112663
Inosine	Nicotinic acid	0.818461	0.00113493
Malic acid	Ethanolamine	0.818274	0.00114038
Erythrose	2-Keto-L-gluconic acid	0.817893	0.00115161
Catechine	L-Cysteine	0.817402	0.0011662
L-Cysteine	L-Aspartic acid	0.817316	0.00116877
L-Asparagine	Pyroglutamic acid	0.816925	0.00118049
Threitol	Glyceric acid	0.816863	0.00118237
Benzoic acid	Monomethylphosphate	0.816685	0.00118775
Erythrose	Citric acid	0.816664	0.00118838
Glucose	L-Methionine	0.815559	0.00122221
Tyrosine	2-Keto-L-gluconic acid	0.815244	0.001232
Catechine	Salicylic acid	0.814291	0.00126194
Nicotinic acid	L-Valine	0.81413	0.00126706
myo-Inositol	Ethanolamine	0.81393	0.00127342
Ornithine	Malonic acid	0.813923	0.00127366
Citric acid	L-Proline	0.81354	0.00128594
Xylitol	a-ketoglutaric acid	0.812985	0.00130389
2-Aminoadipic acid	L-Cysteine	0.812832	0.00130888
L-Cysteine	Phosphoric acid	0.812507	0.0013195
myo-Inositol	Pyruvic acid	0.810645	0.00138172
2-Keto-L-gluconic acid	Nicotinic acid	0.810144	0.00139884
Kaempferol	2-Keto-L-gluconic acid	0.810041	0.00140235
Citric acid	L-Isoleucine	0.809774	0.00141156
4-Hydroxyproline	L-Methionine	0.809186	0.00143201
L-Lysine	L-Cysteine	0.8074	0.0014955
Ribose	L-Methionine	0.807381	0.00149619
L-Cysteine	L-Serine	0.806701	0.0015209
Catechine	L-Valine	0.806341	0.00153414
Trehalose	L-Asparagine	0.805777	0.00155502
Adenosine	Glyceric acid	0.805612	0.00156118
L-Methionine	Threitol	0.80535	0.00157099
L-Homoserine	Pyruvic acid	0.805258	0.00157446
Erythritol	Glyceric acid	0.80516	0.00157812
Parabanic acid	2-Aminobutyric acid	0.80432	0.00161002
Erythrose	Parabanic acid	0.802908	0.00166473
L-Phenylalanine	Phosphoric acid	0.800975	0.00174189
L-Lysine	Benzoic acid	0.800124	0.00177672
Kaempferol	Catechine	0.799976	0.00178284
Nicotinic acid	Monomethylphosphate	0.799586	0.00179902
Inosine	Malonic acid	0.79927	0.00181222
Isomaltose	Pyruvic acid	0.798778	0.00183292
Trehalose	L-Glutamine	0.798561	0.00184208
2-Keto-L-gluconic acid	L-Glutamine	0.796836	0.00191633
Malic acid	Pyruvic acid	0.796142	0.00194685
Xylitol	Glyceric acid	0.795991	0.00195354
Catechine	Ornithine	0.795298	0.00198449
Galactose	Pyruvic acid	0.794295	0.0020299
L-Glutamic acid	L-Cysteine	0.793413	0.00207048
Phosphoric acid	Benzoic acid	0.792761	0.0021009
L-Aspartic acid	Benzoic acid	0.791974	0.00213804
2-Aminoadipic acid	Benzoic acid	0.791774	0.00214754
Catechine	L-Asparagine	0.791598	0.00215593
Ornithine	2-Keto-L-gluconic acid	0.790642	0.00220204
L-Tryptophan	Citric acid	0.790182	0.00222448
Xylitol	L-Methionine	0.7873	0.00236913
L-Cysteine	Parabanic acid	0.787262	0.00237106
L-Glutamine	L-Cysteine	0.787175	0.00237554
4-Hydroxyproline	Pyruvic acid	0.787014	0.00238387
Arabinose	4-Aminobutyric acid	0.786973	0.00238598
Glucose	Pyruvic acid	0.786709	0.00239964
Catechine	Glycine	0.785961	0.00243874
L-Methionine	Pyruvic acid	0.78531	0.00247312
L-Methionine	Ethanolamine	0.78515	0.00248165
Trehalose	L-Phenylalanine	0.784287	0.00252789
Pyroglutamic acid	2-Aminobutyric acid	0.783521	0.00256956
Threitol	Pyruvic acid	0.782399	0.00263144
L-Asparagine	Parabanic acid	0.781265	0.00269516
a-ketoglutaric acid	2-Hydroxyglutaric acid	0.778706	0.00284333
Kaempferol	Benzoic acid	0.778581	0.0028507
Pyroglutamic acid	L-Isoleucine	0.778539	0.00285319
Catechine	L-Proline	0.778258	0.00286986
Inosine	Benzoic acid	0.777972	0.00288691
2-Keto-L-gluconic acid	Benzoic acid	0.777155	0.00293611
Catechine	L-Phenylalanine	0.77605	0.00300355
L-Serine	Malonic acid	0.775217	0.00305522
Glycine	Malonic acid	0.77443	0.0031046
Fucose	Ethanolamine	0.773944	0.00313544
4-Aminobutyric acid	L-Methionine	0.773558	0.00316002
4-Aminobutyric acid	Pyruvic acid	0.773021	0.00319455
Catechine	Phosphoric acid	0.772823	0.00320735
L-Asparagine	Nicotinic acid	0.772198	0.00324802
myo-Inositol-1-phosphate	Benzoic acid	0.771746	0.00327772
L-Aspartic acid	Malonic acid	0.771032	0.00332494
L-Cysteine	2-Aminobutyric acid	0.770961	0.00332965
Trehalose	Malonic acid	0.770649	0.00335052
Salicylic acid	Benzoic acid	0.77025	0.00337728
L-Cysteine	Pyroglutamic acid	0.770202	0.00338052
Citric acid	2-Aminobutyric acid	0.770005	0.0033938
2-Aminoadipic acid	Malonic acid	0.769676	0.00341608
Trehalose	Nicotinic acid	0.769304	0.00344145
Glycine	Benzoic acid	0.769251	0.00344509
Ornithine	Benzoic acid	0.767112	0.00359365
Parabanic acid	Benzoic acid	0.766799	0.00361579
2-Hydroxyglutaric acid	Glyceric acid	0.763291	0.00387118
L-Proline	Nicotinic acid	0.762898	0.00390063
Phosphoric acid	Malonic acid	0.762758	0.00391111
L-Serine	Benzoic acid	0.762163	0.00395611
Catechine	Erythrose	0.761642	0.00399584
a-ketoglutaric acid	Pyruvic acid	0.760812	0.00405971
L-Glutamine	Benzoic acid	0.760205	0.00410691
L-Threonine	Benzoic acid	0.759886	0.00413187
beta-Alanine	Malonic acid	0.75916	0.00418917
Catechine	2-Aminoadipic acid	0.758903	0.00420962
Erythritol	Pyruvic acid	0.758748	0.00422196
Fucose	L-Methionine	0.756969	0.00436563
Trehalose	L-Cysteine	0.756426	0.00441026
Ethanolamine	Pyruvic acid	0.756376	0.00441437
Glucaric acid	L-Cysteine	0.75514	0.00451721
Tyrosine	Benzoic acid	0.754794	0.00454636
Catechine	2-Aminobutyric acid	0.751919	0.00479378
a-ketoglutaric acid	L-Methionine	0.75152	0.00482894
L-Tryptophan	2-Keto-L-gluconic acid	0.750456	0.00492354
Catechine	L-Aspartic acid	0.749651	0.00499606
Fucose	Pyruvic acid	0.748791	0.00507447
Arabinose	a-ketoglutaric acid	0.748236	0.00512552
L-Cysteine	L-Isoleucine	0.747411	0.00520217
L-Phenylalanine	L-Cysteine	0.739862	0.00594407
Glucaric acid	L-Phenylalanine	0.738134	0.00612458
L-Asparagine	L-Cysteine	0.737516	0.00619009
Catechine	L-Lysine	0.736865	0.00625975
Ribose	4-Aminobutyric acid	0.736714	0.00627596
L-Glutamic acid	Benzoic acid	0.735635	0.00639281
Arabinose	Pyruvic acid	0.734185	0.00655243
Ribose	a-ketoglutaric acid	0.734125	0.00655912
Fucose	a-ketoglutaric acid	0.732938	0.00669217
L-Methionine	Glyceric acid	0.732343	0.00675952
Catechine	L-Serine	0.731527	0.00685287
Inosine	L-Cysteine	0.731185	0.00689229
L-Glutamic acid	Malonic acid	0.729317	0.00711036
Catechine	Monomethylphosphate	0.726192	0.00748689
Benzoic acid	L-Valine	0.726156	0.00749133
L-Phenylalanine	Parabanic acid	0.722621	0.00793515
myo-Inositol-1-phosphate	Nicotinic acid	0.722505	0.00795002
Arabinose	Glyceric acid	0.721985	0.00801701
2-Keto-L-gluconic acid	L-Phenylalanine	0.72075	0.00817795
Xylitol	Pyruvic acid	0.720141	0.00825812
L-Cysteine	Malonic acid	0.711729	0.00942707
L-Phenylalanine	Pyroglutamic acid	0.7112	0.00950436
L-Tryptophan	Benzoic acid	0.707967	0.00998783
L-Asparagine	Benzoic acid	0.704722	0.0104913
Catechine	Malonic acid	0.702902	0.0107819
Catechine	L-Glutamic acid	0.702314	0.0108769
myo-Inositol-1-phosphate	L-Cysteine	0.700197	0.0112246
Adenosine	L-Cysteine	-0.700215	0.0112216
Trehalose	Fucose	-0.70023	0.0112191
Trehalose	myo-Inositol	-0.700338	0.0112011
Adenosine	L-Glutamic acid	-0.701289	0.0110442
Fucose	Malonic acid	-0.701303	0.0110419
mannitol	Glucose	-0.701923	0.0109406
L-Lysine	2-Hydroxyglutaric acid	-0.703054	0.0107574
Fucose	L-Glutamic acid	-0.703426	0.0106976
L-Glutamic acid	4-Aminobutyric acid	-0.707873	0.0100022
Isomaltose	L-Valine	-0.708598	0.0098921
L-Methionine	beta-Alanine	-0.708912	0.00984479
a-ketoglutaric acid	L-Proline	-0.710831	0.00955874
L-Asparagine	4-Hydroxyproline	-0.710885	0.00955075
Adenosine	Erythrose	-0.711322	0.00948659
L-Tryptophan	L-Methionine	-0.71138	0.00947799
myo-Inositol	L-Proline	-0.712003	0.0093871
L-Asparagine	a-ketoglutaric acid	-0.712297	0.00934442
Isomaltose	L-Cysteine	-0.712743	0.00927991
Glyceric acid	2-Aminobutyric acid	-0.714063	0.00909111
Glucaric acid	L-Methionine	-0.714563	0.00902027
Erythritol	Malonic acid	-0.714653	0.00900756
L-Phenylalanine	Erythritol	-0.715109	0.00894339
mannitol	L-Homoserine	-0.715321	0.00891366
L-Methionine	Nicotinic acid	-0.715505	0.00888796
Isomaltose	L-Serine	-0.715965	0.00882392
myo-Inositol	Malonic acid	-0.717647	0.00859269
Ethanolamine	Monomethylphosphate	-0.718034	0.00854013
Salicylic acid	L-Methionine	-0.718448	0.00848418
myo-Inositol-1-phosphate	Glucose	-0.719072	0.0084003
a-ketoglutaric acid	Nicotinic acid	-0.720158	0.00825579
L-Serine	Glyceric acid	-0.720296	0.00823765
myo-Inositol	L-Glutamic acid	-0.720395	0.00822458
4-Hydroxyproline	Benzoic acid	-0.72065	0.00819107
Arabinose	L-Cysteine	-0.720887	0.00815992
Pyroglutamic acid	Glyceric acid	-0.721017	0.0081429
4-Hydroxyproline	L-Proline	-0.723024	0.00788353
Isomaltose	Inosine	-0.72312	0.00787134
Glucaric acid	a-ketoglutaric acid	-0.723498	0.00782321
2-Hydroxyglutaric acid	Benzoic acid	-0.723942	0.00776708
Kaempferol	Pyruvic acid	-0.724347	0.00771601
Galactose	2-Aminobutyric acid	-0.724988	0.00763582
Adenosine	Inosine	-0.724999	0.00763444
Tyrosine	L-Methionine	-0.725046	0.00762859
Pyroglutamic acid	Pyruvic acid	-0.725762	0.00753979
Ethanolamine	L-Valine	-0.725986	0.00751221
Catechine	Fucose	-0.726087	0.00749973
a-ketoglutaric acid	L-Serine	-0.726446	0.00745569
L-Methionine	L-Threonine	-0.726471	0.00745266
L-Aspartic acid	L-Methionine	-0.726899	0.00740038
L-Glutamine	2-Hydroxyglutaric acid	-0.727147	0.00737029
Fucose	Parabanic acid	-0.727312	0.00735025
L-Homoserine	L-Isoleucine	-0.727648	0.00730967
a-ketoglutaric acid	Malonic acid	-0.727896	0.00727977
Erythrose	2-Hydroxyglutaric acid	-0.728096	0.00725576
Glucose	Citric acid	-0.728688	0.00718497
mannitol	4-Hydroxyproline	-0.7287	0.00718362
Trehalose	Ribose	-0.728849	0.0071659
Galactose	L-Isoleucine	-0.729114	0.00713443
L-Asparagine	Glyceric acid	-0.72954	0.00708405
Citric acid	L-Homoserine	-0.729657	0.00707028
Threonic acid	L-Isoleucine	-0.729809	0.0070524
myo-Inositol	Parabanic acid	-0.730034	0.00702608
Adenosine	L-Serine	-0.730061	0.00702294
myo-Inositol	mannitol	-0.730219	0.00700444
Isomaltose	L-Lysine	-0.730691	0.00694948
Glyceric acid	Monomethylphosphate	-0.7322	0.00677584
Glucose	L-Phenylalanine	-0.733205	0.00666206
L-Phenylalanine	Threitol	-0.733436	0.00663611
Ribose	L-Valine	-0.733455	0.00663396
Threitol	Malonic acid	-0.734415	0.00652698
Isomaltose	Erythrose	-0.734612	0.00650514
L-Homoserine	Benzoic acid	-0.734806	0.00648377
Trehalose	4-Hydroxyproline	-0.734821	0.00648202
Erythrose	Glyceric acid	-0.735508	0.00640671
myo-Inositol	L-Cysteine	-0.736474	0.00630176
2-Aminoadipic acid	L-Methionine	-0.737341	0.00620875
a-ketoglutaric acid	beta-Alanine	-0.737505	0.00619129
Malic acid	L-Isoleucine	-0.737859	0.0061537
Ornithine	Pyruvic acid	-0.737989	0.00613985
Malic acid	Benzoic acid	-0.738046	0.00613387
Inosine	4-Aminobutyric acid	-0.738621	0.00607331
Fucose	Nicotinic acid	-0.739575	0.00597379
4-Aminobutyric acid	Nicotinic acid	-0.739823	0.00594813
Salicylic acid	2-Hydroxyglutaric acid	-0.740416	0.00588704
Citric acid	Threonic acid	-0.74088	0.00583966
L-Lysine	Glyceric acid	-0.741563	0.00577036
myo-Inositol-1-phosphate	L-Homoserine	-0.742367	0.00568956
4-Hydroxyproline	Malonic acid	-0.742433	0.005683
Threonic acid	Benzoic acid	-0.743286	0.0055983
Adenosine	L-Glutamine	-0.744203	0.0055084
Adenosine	beta-Alanine	-0.74488	0.00544264
myo-Inositol-1-phosphate	Malic acid	-0.745126	0.00541887
L-Methionine	Glycine	-0.745444	0.00538832
Catechine	Erythritol	-0.746325	0.00530434
a-ketoglutaric acid	Monomethylphosphate	-0.746689	0.00526989
Trehalose	Galactose	-0.746914	0.00524877
Fucose	L-Serine	-0.74718	0.0052238
Catechine	Glucose	-0.747608	0.00518375
L-Methionine	Phosphoric acid	-0.748231	0.00512601
Glucaric acid	4-Aminobutyric acid	-0.749172	0.00503964
Catechine	Galactose	-0.749335	0.00502482
Erythrose	a-ketoglutaric acid	-0.749456	0.00501379
Kaempferol	L-Methionine	-0.749651	0.00499608
L-Phenylalanine	L-Homoserine	-0.749944	0.00496957
Catechine	4-Hydroxyproline	-0.751298	0.00484861
Fucose	beta-Alanine	-0.751833	0.0048014
L-Glutamine	Fucose	-0.752484	0.00474438
L-Glutamic acid	4-Hydroxyproline	-0.753532	0.00465371
myo-Inositol	Monomethylphosphate	-0.754071	0.00460766
Adenosine	L-Lysine	-0.754549	0.00456706
Erythrose	Ethanolamine	-0.754549	0.00456704
2-Hydroxyglutaric acid	L-Aspartic acid	-0.754915	0.00453616
2-Keto-L-gluconic acid	Ribose	-0.755984	0.00444675
Ornithine	L-Methionine	-0.756492	0.00440483
L-Phenylalanine	Threonic acid	-0.756537	0.00440111
mannitol	Pyruvic acid	-0.756989	0.00436404
Adenosine	Parabanic acid	-0.757326	0.00433653
mannitol	Ethanolamine	-0.757358	0.00433388
Fucose	Monomethylphosphate	-0.757693	0.0043067
L-Asparagine	4-Aminobutyric acid	-0.757877	0.00429182
Trehalose	Ethanolamine	-0.758199	0.00426589
myo-Inositol-1-phosphate	Threonic acid	-0.758208	0.0042652
Erythritol	L-Isoleucine	-0.759115	0.00419277
Glucaric acid	2-Hydroxyglutaric acid	-0.760112	0.00411421
4-Aminobutyric acid	L-Serine	-0.76014	0.004112
L-Aspartic acid	Glyceric acid	-0.760585	0.0040773
Trehalose	Malic acid	-0.760883	0.0040542
L-Cysteine	4-Hydroxyproline	-0.761133	0.00403491
Galactose	Citric acid	-0.761799	0.00398385
Glyceric acid	L-Proline	-0.761961	0.00397147
Arabinose	L-Isoleucine	-0.762044	0.00396514
L-Phenylalanine	Glyceric acid	-0.762196	0.00395364
Xylitol	Malonic acid	-0.762725	0.00391365
myo-Inositol	L-Serine	-0.762728	0.00391343
L-Glutamine	Ethanolamine	-0.76295	0.00389674
Malic acid	2-Aminobutyric acid	-0.763133	0.003883
2-Hydroxyglutaric acid	L-Threonine	-0.763333	0.00386802
Glucose	Malonic acid	-0.763798	0.00383344
Fucose	L-Valine	-0.763919	0.00382449
Ribose	Monomethylphosphate	-0.76395	0.0038222
myo-Inositol-1-phosphate	Galactose	-0.764277	0.00379803
Galactose	L-Phenylalanine	-0.764824	0.00375793
L-Homoserine	2-Aminobutyric acid	-0.765463	0.00371152
4-Hydroxyproline	Monomethylphosphate	-0.765561	0.00370442
L-Lysine	a-ketoglutaric acid	-0.766479	0.00363854
a-ketoglutaric acid	L-Valine	-0.768194	0.00351789
Ribose	beta-Alanine	-0.768269	0.00351268
Threitol	L-Isoleucine	-0.768471	0.00349872
Catechine	Threitol	-0.769309	0.00344109
Tyrosine	2-Hydroxyglutaric acid	-0.769496	0.00342834
L-Tryptophan	2-Hydroxyglutaric acid	-0.770081	0.00338865
Isomaltose	beta-Alanine	-0.770287	0.00337477
2-Aminoadipic acid	Glyceric acid	-0.770396	0.00336748
a-ketoglutaric acid	Pyroglutamic acid	-0.770964	0.00332944
beta-Alanine	Ethanolamine	-0.771467	0.00329607
L-Tryptophan	Ethanolamine	-0.772619	0.00322059
a-ketoglutaric acid	L-Aspartic acid	-0.77301	0.00319526
Glucose	L-Proline	-0.773111	0.00318879
L-Cysteine	Threonic acid	-0.775556	0.00303411
2-Hydroxyglutaric acid	Glycine	-0.775776	0.00302048
2-Aminoadipic acid	a-ketoglutaric acid	-0.775819	0.0030178
Threitol	Benzoic acid	-0.77664	0.00296739
Glucose	Parabanic acid	-0.776774	0.00295919
L-Phenylalanine	4-Aminobutyric acid	-0.776799	0.00295768
Pyroglutamic acid	L-Methionine	-0.776868	0.00295347
L-Glutamine	Ribose	-0.777014	0.00294461
4-Hydroxyproline	Parabanic acid	-0.777711	0.00290259
Catechine	Xylitol	-0.778132	0.00287741
L-Cysteine	4-Aminobutyric acid	-0.778406	0.0028611
L-Tryptophan	Ribose	-0.778581	0.00285074
2-Aminoadipic acid	2-Hydroxyglutaric acid	-0.778611	0.00284892
Adenosine	Salicylic acid	-0.779005	0.00282569
L-Phenylalanine	Malic acid	-0.77913	0.00281838
Xylitol	L-Cysteine	-0.780432	0.00274272
Arabinose	2-Aminobutyric acid	-0.780746	0.00272475
Threonic acid	2-Aminobutyric acid	-0.781106	0.0027042
Glucose	L-Glutamic acid	-0.78202	0.00265262
4-Aminobutyric acid	L-Proline	-0.78219	0.0026431
L-Lysine	Fucose	-0.782226	0.00264108
Isomaltose	L-Glutamine	-0.782493	0.00262621
myo-Inositol	L-Valine	-0.783174	0.00258856
Erythritol	Benzoic acid	-0.783808	0.0025539
Isomaltose	Glucaric acid	-0.78442	0.00252071
Glyceric acid	Malonic acid	-0.786075	0.00243272
Glyceric acid	Phosphoric acid	-0.78623	0.0024246
Isomaltose	Salicylic acid	-0.78719	0.00237477
myo-Inositol-1-phosphate	Erythritol	-0.787312	0.0023685
Glucose	L-Asparagine	-0.787364	0.00236584
L-Cysteine	Malic acid	-0.787969	0.00233492
myo-Inositol	Nicotinic acid	-0.788007	0.00233299
Glucaric acid	Fucose	-0.788761	0.00229493
Erythritol	2-Aminobutyric acid	-0.789092	0.00227839
L-Cysteine	Erythritol	-0.789214	0.00227228
L-Homoserine	Malonic acid	-0.789354	0.00226533
2-Keto-L-gluconic acid	Ethanolamine	-0.789779	0.0022443
4-Hydroxyproline	L-Serine	-0.789975	0.00223468
Catechine	a-ketoglutaric acid	-0.790147	0.00222623
2-Keto-L-gluconic acid	Threitol	-0.790761	0.0021963
myo-Inositol	L-Lysine	-0.791266	0.00217189
a-ketoglutaric acid	Glycine	-0.791634	0.00215425
beta-Alanine	Glyceric acid	-0.791828	0.00214498
Ribose	L-Glutamic acid	-0.791871	0.00214294
Parabanic acid	Malic acid	-0.791969	0.00213829
Inosine	myo-Inositol	-0.792682	0.00210458
Threitol	2-Aminobutyric acid	-0.793454	0.00206858
Galactose	Malonic acid	-0.794153	0.00203638
4-Hydroxyproline	L-Valine	-0.794567	0.00201748
Adenosine	L-Tryptophan	-0.794752	0.00200911
Xylitol	L-Phenylalanine	-0.795015	0.00199719
Isomaltose	L-Aspartic acid	-0.795705	0.00196627
Isomaltose	Nicotinic acid	-0.795881	0.00195844
myo-Inositol-1-phosphate	Threitol	-0.795976	0.00195422
Salicylic acid	Ethanolamine	-0.796039	0.00195142
L-Asparagine	L-Homoserine	-0.797479	0.00188841
Glyceric acid	Glycine	-0.797615	0.00188254
Kaempferol	2-Hydroxyglutaric acid	-0.798093	0.00186203
Catechine	Isomaltose	-0.798774	0.00183308
myo-Inositol	beta-Alanine	-0.799021	0.00182268
Trehalose	L-Homoserine	-0.799158	0.0018169
2-Keto-L-gluconic acid	Erythritol	-0.799278	0.00181189
Salicylic acid	Ribose	-0.800488	0.00176176
4-Hydroxyproline	beta-Alanine	-0.800503	0.00176113
4-Aminobutyric acid	Monomethylphosphate	-0.800727	0.001752
Arabinose	L-Asparagine	-0.800795	0.0017492
Isomaltose	mannitol	-0.801161	0.00173436
4-Aminobutyric acid	beta-Alanine	-0.801259	0.00173038
4-Aminobutyric acid	Pyroglutamic acid	-0.801362	0.00172621
Threonic acid	Malonic acid	-0.801581	0.0017174
Fucose	L-Aspartic acid	-0.801635	0.00171523
Xylitol	Benzoic acid	-0.801868	0.0017059
Adenosine	Tyrosine	-0.802294	0.00168892
2-Hydroxyglutaric acid	Phosphoric acid	-0.803485	0.00164217
Isomaltose	2-Aminoadipic acid	-0.803875	0.00162711
4-Hydroxyproline	Nicotinic acid	-0.804446	0.0016052
myo-Inositol	Glucaric acid	-0.805665	0.0015592
Glyceric acid	L-Valine	-0.806194	0.00153955
Arabinose	L-Proline	-0.806294	0.00153586
a-ketoglutaric acid	Phosphoric acid	-0.806738	0.00151955
L-Tryptophan	Fucose	-0.807682	0.00148534
Ribose	L-Serine	-0.808208	0.0014665
Ethanolamine	Benzoic acid	-0.808334	0.00146205
Tyrosine	Ethanolamine	-0.808791	0.00144587
L-Lysine	4-Aminobutyric acid	-0.808907	0.00144178
Catechine	myo-Inositol	-0.809606	0.0014174
L-Cysteine	Threitol	-0.809895	0.00140739
Isomaltose	Tyrosine	-0.810212	0.0013965
Inosine	Fucose	-0.810452	0.0013883
Inosine	Ribose	-0.81058	0.00138391
myo-Inositol	Erythrose	-0.811186	0.00136342
Galactose	L-Asparagine	-0.811741	0.00134483
Galactose	L-Proline	-0.811925	0.00133872
Inosine	Ethanolamine	-0.811935	0.00133837
Salicylic acid	Fucose	-0.812304	0.00132616
L-Glutamine	Glyceric acid	-0.812318	0.00132572
Erythrose	4-Hydroxyproline	-0.812347	0.00132478
Isomaltose	L-Tryptophan	-0.812654	0.00131467
L-Glutamic acid	Malic acid	-0.812948	0.0013051
Adenosine	L-Threonine	-0.813082	0.00130073
Adenosine	L-Aspartic acid	-0.81336	0.00129172
L-Asparagine	Threonic acid	-0.813868	0.0012754
myo-Inositol	L-Glutamine	-0.814153	0.00126631
Malic acid	Malonic acid	-0.814964	0.00124073
4-Aminobutyric acid	L-Aspartic acid	-0.815002	0.00123955
L-Glutamine	a-ketoglutaric acid	-0.815245	0.00123197
Tyrosine	Ribose	-0.816063	0.0012067
a-ketoglutaric acid	L-Threonine	-0.816107	0.00120535
Catechine	Threonic acid	-0.816144	0.00120422
Galactose	L-Glutamic acid	-0.816539	0.00119219
Inosine	Glucose	-0.816575	0.00119109
Ribose	Parabanic acid	-0.817113	0.00117485
Erythrose	Ribose	-0.817768	0.00115532
myo-Inositol-1-phosphate	Arabinose	-0.8179	0.00115142
Isomaltose	L-Threonine	-0.818173	0.00114336
L-Asparagine	Malic acid	-0.818732	0.00112703
Erythrose	4-Aminobutyric acid	-0.81878	0.00112563
L-Glutamic acid	Ethanolamine	-0.818888	0.00112251
2-Hydroxyglutaric acid	Nicotinic acid	-0.819252	0.00111198
Galactose	Parabanic acid	-0.819603	0.00110191
Ribose	Benzoic acid	-0.819617	0.00110153
Tyrosine	a-ketoglutaric acid	-0.819988	0.00109096
Arabinose	Benzoic acid	-0.820084	0.00108825
L-Cysteine	L-Homoserine	-0.820342	0.00108097
L-Homoserine	L-Proline	-0.821124	0.00105913
L-Asparagine	Erythritol	-0.821473	0.00104949
L-Lysine	4-Hydroxyproline	-0.821516	0.0010483
Glucose	L-Serine	-0.821543	0.00104757
Ornithine	2-Hydroxyglutaric acid	-0.821905	0.00103764
Glucose	beta-Alanine	-0.822088	0.00103265
L-Glutamine	4-Hydroxyproline	-0.82278	0.00101399
Citric acid	Ribose	-0.823643	0.000991059
Trehalose	Threonic acid	-0.823741	0.000988498
Fucose	Glycine	-0.824006	0.000981546
Fucose	2-Aminoadipic acid	-0.824754	0.000962133
Malic acid	L-Proline	-0.824954	0.000957021
L-Serine	Ethanolamine	-0.824961	0.00095683
Adenosine	2-Aminoadipic acid	-0.825682	0.000938491
2-Hydroxyglutaric acid	Pyroglutamic acid	-0.825985	0.000930854
Kaempferol	a-ketoglutaric acid	-0.826229	0.000924765
Fucose	Pyroglutamic acid	-0.826681	0.000913532
Erythritol	L-Proline	-0.826718	0.000912616
Erythrose	Fucose	-0.826719	0.000912582
Isomaltose	Glycine	-0.827114	0.000902881
Threonic acid	L-Proline	-0.827486	0.000893786
Adenosine	Glucaric acid	-0.828481	0.00086985
Catechine	L-Homoserine	-0.828523	0.000868848
L-Threonine	Ethanolamine	-0.829949	0.000835435
Malic acid	Nicotinic acid	-0.830186	0.000829982
Threonic acid	Parabanic acid	-0.830591	0.000820726
L-Lysine	Ribose	-0.831246	0.000805935
L-Glutamic acid	L-Homoserine	-0.831357	0.000803428
mannitol	2-Hydroxyglutaric acid	-0.831436	0.000801667
myo-Inositol	L-Aspartic acid	-0.83169	0.000796016
2-Aminoadipic acid	4-Aminobutyric acid	-0.831929	0.000790713
4-Aminobutyric acid	Malonic acid	-0.832237	0.000783914
Xylitol	L-Isoleucine	-0.834207	0.000741554
L-Glutamic acid	Threonic acid	-0.834338	0.000738805
Adenosine	Glycine	-0.834351	0.000738533
Ribose	L-Threonine	-0.834924	0.000726594
Isomaltose	Pyroglutamic acid	-0.835492	0.000714895
Ornithine	a-ketoglutaric acid	-0.835777	0.000709075
4-Aminobutyric acid	L-Valine	-0.83595	0.000705562
L-Threonine	Glyceric acid	-0.83596	0.000705375
Isomaltose	Ornithine	-0.836453	0.000695431
L-Cysteine	Glyceric acid	-0.837114	0.000682297
Trehalose	Threitol	-0.837561	0.000673524
L-Lysine	Ethanolamine	-0.83785	0.000667901
Fucose	Phosphoric acid	-0.838527	0.000654856
L-Asparagine	Threitol	-0.838705	0.000651467
Adenosine	Nicotinic acid	-0.839244	0.000641263
Salicylic acid	a-ketoglutaric acid	-0.839387	0.000638583
Isomaltose	Phosphoric acid	-0.839551	0.000635515
Threitol	L-Proline	-0.839712	0.000632508
Kaempferol	Isomaltose	-0.83994	0.000628269
Glucose	L-Valine	-0.840187	0.000623706
Tyrosine	Fucose	-0.840198	0.000623515
Ornithine	Glyceric acid	-0.840679	0.000614717
Parabanic acid	L-Homoserine	-0.841115	0.000606813
Inosine	4-Hydroxyproline	-0.841504	0.000599834
4-Aminobutyric acid	Glycine	-0.841641	0.000597391
Kaempferol	Adenosine	-0.841676	0.000596771
Inosine	Galactose	-0.842147	0.000588435
L-Tryptophan	a-ketoglutaric acid	-0.842566	0.000581104
Fucose	L-Threonine	-0.842581	0.000580835
Trehalose	Erythritol	-0.842956	0.000574328
Salicylic acid	Glyceric acid	-0.843223	0.000569734
Catechine	Malic acid	-0.843335	0.000567811
Glucose	Monomethylphosphate	-0.844168	0.000553691
2-Keto-L-gluconic acid	Xylitol	-0.844847	0.000542395
L-Homoserine	Monomethylphosphate	-0.844942	0.00054083
Glucose	Benzoic acid	-0.845275	0.00053536
myo-Inositol	2-Aminoadipic acid	-0.845722	0.000528079
myo-Inositol-1-phosphate	Xylitol	-0.846462	0.000516223
Galactose	beta-Alanine	-0.846619	0.000513726
Tyrosine	Glyceric acid	-0.848234	0.000488644
Kaempferol	Ethanolamine	-0.84854	0.00048399
4-Aminobutyric acid	Phosphoric acid	-0.848921	0.000478258
Glucaric acid	4-Hydroxyproline	-0.848971	0.000477507
Kaempferol	Glyceric acid	-0.849008	0.000476951
Citric acid	Threitol	-0.849686	0.000466895
Inosine	Threonic acid	-0.850218	0.000459133
Trehalose	Arabinose	-0.850441	0.000455905
Citric acid	Erythritol	-0.850822	0.000450423
Malic acid	L-Serine	-0.850966	0.00044837
L-Tryptophan	4-Hydroxyproline	-0.851645	0.000438773
Arabinose	Monomethylphosphate	-0.852016	0.000433596
Inosine	Malic acid	-0.85236	0.000428847
Salicylic acid	myo-Inositol	-0.852429	0.000427889
Kaempferol	Ribose	-0.853745	0.000410107
Erythritol	Monomethylphosphate	-0.85403	0.000406329
Threonic acid	Nicotinic acid	-0.85467	0.000397944
Adenosine	mannitol	-0.855428	0.000388201
Galactose	L-Serine	-0.855666	0.000385174
Inosine	L-Homoserine	-0.856172	0.000378811
Galactose	Benzoic acid	-0.856282	0.000377439
L-Glutamine	4-Aminobutyric acid	-0.856475	0.000375039
Glucose	L-Lysine	-0.856841	0.000370513
Adenosine	Phosphoric acid	-0.85693	0.000369419
Malic acid	Monomethylphosphate	-0.856993	0.000368654
4-Hydroxyproline	L-Aspartic acid	-0.857233	0.000365719
Xylitol	2-Aminobutyric acid	-0.858662	0.000348658
myo-Inositol	Pyroglutamic acid	-0.858846	0.000346503
Arabinose	L-Valine	-0.859062	0.000343995
2-Keto-L-gluconic acid	Arabinose	-0.859322	0.000340991
myo-Inositol	Glycine	-0.859748	0.000336103
Adenosine	Ornithine	-0.860827	0.000323994
Salicylic acid	4-Hydroxyproline	-0.860934	0.000322809
Ribose	Glycine	-0.86098	0.000322304
Ornithine	Ethanolamine	-0.86103	0.000321756
Glucaric acid	Malic acid	-0.861299	0.000318795
2-Aminoadipic acid	4-Hydroxyproline	-0.861626	0.000315244
L-Tryptophan	myo-Inositol	-0.861845	0.000312869
Ornithine	Ribose	-0.863551	0.000294915
Ribose	L-Aspartic acid	-0.863971	0.000290614
Glucaric acid	Glucose	-0.865641	0.000274013
Threitol	Monomethylphosphate	-0.866496	0.000265806
L-Homoserine	Nicotinic acid	-0.866907	0.000261928
L-Homoserine	L-Serine	-0.867502	0.000256387
L-Tryptophan	Arabinose	-0.869266	0.000240513
Erythrose	Arabinose	-0.869435	0.000239033
Threonic acid	L-Serine	-0.869725	0.000236514
myo-Inositol	L-Threonine	-0.86976	0.000236205
L-Glutamine	Arabinose	-0.870211	0.000232326
myo-Inositol	Tyrosine	-0.870638	0.000228706
Galactose	L-Valine	-0.87133	0.000222924
L-Tryptophan	Glyceric acid	-0.871656	0.000220239
Kaempferol	Fucose	-0.871897	0.000218274
Ornithine	Fucose	-0.872045	0.000217067
Threonic acid	Monomethylphosphate	-0.87248	0.00021357
4-Aminobutyric acid	L-Threonine	-0.87277	0.000211254
Erythrose	L-Homoserine	-0.872838	0.000210716
myo-Inositol	Phosphoric acid	-0.873197	0.000207893
2-Aminoadipic acid	Ribose	-0.873622	0.000204582
Citric acid	Ethanolamine	-0.874504	0.000197848
L-Lysine	Malic acid	-0.875104	0.000193366
Glycine	Ethanolamine	-0.8756	0.000189723
Tyrosine	4-Hydroxyproline	-0.875902	0.000187527
Glucose	Nicotinic acid	-0.876925	0.000180247
Trehalose	Xylitol	-0.877029	0.000179522
Threonic acid	beta-Alanine	-0.877187	0.000178421
Erythrose	Malic acid	-0.877281	0.000177767
Catechine	4-Aminobutyric acid	-0.877358	0.000177231
Glucose	Erythrose	-0.877946	0.000173203
L-Homoserine	beta-Alanine	-0.878151	0.000171813
Glucaric acid	Threonic acid	-0.878326	0.000170639
4-Hydroxyproline	Glycine	-0.878537	0.000169222
Malic acid	beta-Alanine	-0.878797	0.000167494
Galactose	Monomethylphosphate	-0.87924	0.000164584
L-Homoserine	L-Valine	-0.879778	0.000161101
Threonic acid	L-Valine	-0.879972	0.000159859
Erythrose	Erythritol	-0.880117	0.000158938
4-Hydroxyproline	L-Threonine	-0.88104	0.00015316
Glucose	L-Aspartic acid	-0.881288	0.000151637
2-Aminoadipic acid	Ethanolamine	-0.881424	0.000150804
Citric acid	Xylitol	-0.881999	0.000147332
Salicylic acid	4-Aminobutyric acid	-0.882253	0.000145815
Malic acid	L-Valine	-0.882383	0.000145048
Erythritol	L-Valine	-0.882443	0.000144694
L-Aspartic acid	Ethanolamine	-0.882641	0.00014353
Adenosine	Pyroglutamic acid	-0.886048	0.000124608
Arabinose	beta-Alanine	-0.88725	0.000118421
Erythrose	Threitol	-0.887301	0.000118162
Glucaric acid	Galactose	-0.888343	0.000113005
4-Hydroxyproline	Phosphoric acid	-0.888849	0.000110563
Xylitol	L-Proline	-0.889562	0.000107196
Ribose	Phosphoric acid	-0.889615	0.00010695
Parabanic acid	Ethanolamine	-0.889734	0.000106398
Glucose	L-Glutamine	-0.890285	0.000103864
Citric acid	Arabinose	-0.890658	0.000102179
Salicylic acid	Glucose	-0.890775	0.000101652
Galactose	Nicotinic acid	-0.890969	0.000100785
4-Hydroxyproline	Pyroglutamic acid	-0.891373	9.90005e-05
L-Lysine	Galactose	-0.892008	9.62491e-05
Glucaric acid	L-Homoserine	-0.892298	9.50106e-05
Tyrosine	4-Aminobutyric acid	-0.89242	9.44932e-05
Erythrose	Threonic acid	-0.8933	9.08311e-05
L-Glutamine	Threonic acid	-0.89368	8.92822e-05
Glucose	Glycine	-0.893826	8.86959e-05
L-Glutamine	L-Homoserine	-0.894121	8.7514e-05
Glucose	2-Aminoadipic acid	-0.895174	8.33998e-05
Ribose	Nicotinic acid	-0.895586	8.1832e-05
Kaempferol	4-Aminobutyric acid	-0.896357	7.89631e-05
myo-Inositol	Ornithine	-0.896838	7.72116e-05
Xylitol	L-Asparagine	-0.896851	7.7162e-05
Threitol	L-Valine	-0.896967	7.67469e-05
Ornithine	4-Hydroxyproline	-0.897485	7.49033e-05
Glucose	L-Threonine	-0.897495	7.48697e-05
L-Tryptophan	Glucose	-0.897784	7.38544e-05
Kaempferol	myo-Inositol	-0.899014	6.96651e-05
Pyroglutamic acid	Malic acid	-0.899319	6.86553e-05
Glucose	Pyroglutamic acid	-0.899548	6.79052e-05
L-Lysine	L-Homoserine	-0.899752	6.72442e-05
Glucaric acid	Ribose	-0.900615	6.44963e-05
Ornithine	4-Aminobutyric acid	-0.901333	6.22764e-05
Threitol	Parabanic acid	-0.901645	6.1331e-05
Galactose	Erythrose	-0.901989	6.03016e-05
Phosphoric acid	Ethanolamine	-0.902134	5.98704e-05
L-Aspartic acid	Malic acid	-0.902466	5.88984e-05
L-Glutamic acid	Erythritol	-0.902563	5.86151e-05
Tyrosine	Glucose	-0.902684	5.82624e-05
Xylitol	Parabanic acid	-0.903308	5.64792e-05
Erythritol	Parabanic acid	-0.903947	5.46993e-05
Galactose	L-Glutamine	-0.904134	5.41853e-05
Glucose	Phosphoric acid	-0.904297	5.37425e-05
Arabinose	L-Glutamic acid	-0.904481	5.32443e-05
L-Glutamine	Erythritol	-0.904766	5.24808e-05
Salicylic acid	Arabinose	-0.905313	5.10402e-05
L-Lysine	Threonic acid	-0.907222	4.62499e-05
Galactose	L-Aspartic acid	-0.907633	4.52669e-05
Inosine	Threitol	-0.907967	4.44797e-05
L-Glutamic acid	Threitol	-0.908081	4.42135e-05
L-Glutamine	Malic acid	-0.910491	3.88747e-05
L-Lysine	Arabinose	-0.910887	3.80494e-05
2-Aminoadipic acid	Malic acid	-0.911422	3.69532e-05
Erythritol	beta-Alanine	-0.912951	3.39621e-05
Inosine	Erythritol	-0.913084	3.37115e-05
L-Tryptophan	4-Aminobutyric acid	-0.913143	3.36013e-05
Tyrosine	Arabinose	-0.913805	3.23765e-05
Arabinose	Nicotinic acid	-0.915122	3.00449e-05
Threonic acid	L-Aspartic acid	-0.915265	2.97999e-05
Arabinose	L-Serine	-0.91596	2.86321e-05
Galactose	Glycine	-0.916235	2.81808e-05
Kaempferol	Glucose	-0.91658	2.76216e-05
Glucose	Ornithine	-0.916944	2.70414e-05
L-Glutamine	Threitol	-0.918453	2.47368e-05
Threonic acid	Pyroglutamic acid	-0.91853	2.46233e-05
Threitol	beta-Alanine	-0.919127	2.37587e-05
Catechine	Glyceric acid	-0.919479	2.3259e-05
Erythritol	L-Serine	-0.91999	2.25507e-05
Arabinose	Parabanic acid	-0.920195	2.22715e-05
L-Tryptophan	Erythritol	-0.920246	2.22026e-05
Xylitol	Monomethylphosphate	-0.920372	2.20326e-05
L-Aspartic acid	L-Homoserine	-0.920512	2.18439e-05
Salicylic acid	Galactose	-0.920589	2.17412e-05
L-Tryptophan	Galactose	-0.921074	2.11032e-05
Galactose	2-Aminoadipic acid	-0.921328	2.07743e-05
Galactose	Pyroglutamic acid	-0.921475	2.05861e-05
Galactose	L-Threonine	-0.922098	1.98043e-05
Malic acid	Glycine	-0.922903	1.88277e-05
Kaempferol	4-Hydroxyproline	-0.923245	1.84253e-05
Threitol	Nicotinic acid	-0.923532	1.80915e-05
L-Lysine	Erythritol	-0.923656	1.79495e-05
Malic acid	Phosphoric acid	-0.924961	1.65033e-05
2-Aminoadipic acid	Threonic acid	-0.92507	1.63877e-05
Ribose	Pyroglutamic acid	-0.925173	1.62778e-05
Threitol	L-Serine	-0.926385	1.50325e-05
Threonic acid	Glycine	-0.926576	1.48439e-05
Xylitol	Nicotinic acid	-0.927844	1.36352e-05
Tyrosine	Galactose	-0.928535	1.30099e-05
Erythritol	Nicotinic acid	-0.92939	1.22676e-05
Galactose	Phosphoric acid	-0.929661	1.20397e-05
2-Aminoadipic acid	L-Homoserine	-0.930088	1.16872e-05
Ornithine	Arabinose	-0.930496	1.13581e-05
Salicylic acid	Malic acid	-0.931097	1.0887e-05
Arabinose	L-Threonine	-0.931115	1.08726e-05
Pyroglutamic acid	L-Homoserine	-0.931693	1.04349e-05
Xylitol	L-Valine	-0.932655	9.73613e-06
Salicylic acid	Erythritol	-0.933013	9.48585e-06
Salicylic acid	L-Homoserine	-0.933899	8.88839e-06
Inosine	Arabinose	-0.93475	8.34314e-06
Malic acid	L-Threonine	-0.935513	7.87655e-06
L-Tryptophan	Threitol	-0.936276	7.43143e-06
Salicylic acid	Threonic acid	-0.936691	7.19793e-06
L-Tryptophan	Malic acid	-0.936988	7.0341e-06
L-Homoserine	Glycine	-0.937453	6.78388e-06
Threonic acid	L-Threonine	-0.937603	6.70463e-06
Glucaric acid	Ethanolamine	-0.937916	6.54162e-06
L-Tryptophan	Threonic acid	-0.938026	6.48501e-06
Kaempferol	Galactose	-0.93863	6.18157e-06
L-Lysine	Threitol	-0.939207	5.90207e-06
Nicotinic acid	Ethanolamine	-0.939306	5.85527e-06
Erythrose	Xylitol	-0.939362	5.82882e-06
Tyrosine	Malic acid	-0.940554	5.28876e-06
Salicylic acid	Threitol	-0.941082	5.06238e-06
L-Tryptophan	L-Homoserine	-0.941911	4.72282e-06
Inosine	Xylitol	-0.942024	4.67788e-06
Kaempferol	Arabinose	-0.942448	4.51256e-06
Tyrosine	Threonic acid	-0.943418	4.15171e-06
L-Homoserine	L-Threonine	-0.943911	3.97741e-06
Tyrosine	Erythritol	-0.944369	3.82071e-06
Xylitol	L-Glutamic acid	-0.945227	3.54019e-06
Ornithine	Malic acid	-0.945244	3.53488e-06
Galactose	Ornithine	-0.945616	3.41836e-06
Threonic acid	Phosphoric acid	-0.946351	3.19752e-06
Tyrosine	L-Homoserine	-0.947157	2.96869e-06
L-Glutamine	Xylitol	-0.948863	2.52662e-06
L-Homoserine	Phosphoric acid	-0.949866	2.29233e-06
L-Tryptophan	Xylitol	-0.950773	2.0955e-06
Xylitol	beta-Alanine	-0.9514	1.96757e-06
2-Aminoadipic acid	Arabinose	-0.951523	1.94318e-06
Arabinose	L-Aspartic acid	-0.952944	1.67867e-06
Arabinose	Glycine	-0.953191	1.63574e-06
Tyrosine	Threitol	-0.954786	1.37913e-06
Erythritol	L-Threonine	-0.955294	1.30448e-06
Kaempferol	Malic acid	-0.955533	1.27054e-06
Kaempferol	Threonic acid	-0.957215	1.05077e-06
Arabinose	Phosphoric acid	-0.957588	1.00631e-06
Ornithine	Erythritol	-0.95944	8.0755e-07
Pyroglutamic acid	Ethanolamine	-0.959993	7.54685e-07
Xylitol	L-Serine	-0.960969	6.68063e-07
Glucaric acid	Threitol	-0.961887	5.94074e-07
L-Lysine	Xylitol	-0.962473	5.50291e-07
Glucaric acid	Erythritol	-0.963224	4.9801e-07
Threitol	L-Threonine	-0.963269	4.9504e-07
L-Aspartic acid	Erythritol	-0.963534	4.7766e-07
2-Aminoadipic acid	Erythritol	-0.963824	4.59185e-07
Kaempferol	Erythritol	-0.963847	4.57726e-07
Ornithine	Threonic acid	-0.963982	4.49382e-07
Kaempferol	L-Homoserine	-0.964608	4.12055e-07
Salicylic acid	Xylitol	-0.9663	3.23487e-07
Ornithine	L-Homoserine	-0.968335	2.37747e-07
L-Aspartic acid	Threitol	-0.9687	2.24469e-07
Ornithine	Threitol	-0.969137	2.0939e-07
Glucaric acid	Arabinose	-0.969856	1.86348e-07
Ornithine	Xylitol	-0.970373	1.71044e-07
Glucaric acid	Xylitol	-0.970537	1.664e-07
2-Aminoadipic acid	Threitol	-0.97064	1.63557e-07
Erythritol	Glycine	-0.971204	1.4857e-07
Xylitol	Pyroglutamic acid	-0.973975	9.00021e-08
Tyrosine	Xylitol	-0.974263	8.51713e-08
Kaempferol	Threitol	-0.974364	8.35394e-08
Threitol	Glycine	-0.975715	6.38703e-08
Erythritol	Phosphoric acid	-0.978242	3.70257e-08
Kaempferol	Xylitol	-0.97912	3.01831e-08
Pyroglutamic acid	Threitol	-0.980289	2.26692e-08
Arabinose	Pyroglutamic acid	-0.980596	2.09692e-08
Threitol	Phosphoric acid	-0.982085	1.41018e-08
Pyroglutamic acid	Erythritol	-0.982313	1.32318e-08
Xylitol	L-Threonine	-0.982825	1.14357e-08
Xylitol	2-Aminoadipic acid	-0.98562	4.72682e-09
Xylitol	L-Aspartic acid	-0.985904	4.28121e-09
Xylitol	Glycine	-0.989323	1.07331e-09
Xylitol	Phosphoric acid	-0.992736	1.57345e-10

## Sheet: GraphAttr
Table S3. Correlation coefficient analysis of DEMs by GC-MS.
numNodes	numEdges	MeanDegree	GraphDensity	Transitivity	diameter
59	1434	48.6102	0.838106	0.89482	2

## Sheet: cytonodes
Table S3. Correlation coefficient analysis of DEMs by GC-MS.
names	degree
L-Homoserine	57
Erythritol	57
Threitol	57
Xylitol	57
Ornithine	57
Kaempferol	57
Threonic acid	56
Phosphoric acid	56
Glycine	56
L-Threonine	56
L-Aspartic acid	56
2-Aminoadipic acid	56
Tyrosine	56
L-Tryptophan	56
Salicylic acid	56
Malic acid	55
Pyroglutamic acid	55
Galactose	55
L-Glutamine	55
L-Lysine	55
Arabinose	54
L-Serine	54
beta-Alanine	54
Erythrose	54
Glucose	53
L-Valine	53
Glucaric acid	53
4-Hydroxyproline	52
Monomethylphosphate	51
L-Glutamic acid	51
Inosine	51
myo-Inositol	50
Nicotinic acid	49
4-Aminobutyric acid	48
L-Proline	48
Parabanic acid	48
L-Asparagine	48
Ribose	47
Fucose	47
Ethanolamine	46
Trehalose	46
a-ketoglutaric acid	44
Adenosine	44
Isomaltose	44
Glyceric acid	43
myo-Inositol-1-phosphate	43
Malonic acid	42
L-Cysteine	42
L-Phenylalanine	42
2-Aminobutyric acid	42
Citric acid	41
L-Isoleucine	40
2-Hydroxyglutaric acid	39
Catechine	39
Benzoic acid	39
2-Keto-L-gluconic acid	38
L-Methionine	35
Pyruvic acid	24
mannitol	9

## Sheet: cytoedges
Table S3. Correlation coefficient analysis of DEMs by GC-MS.
CompoundA	CompoundB	Correlation	FDR
Ethanolamine	Pyruvic acid	red	0.00441437
L-Homoserine	Pyruvic acid	red	0.00157446
Malic acid	Pyruvic acid	red	0.00194685
Erythritol	Pyruvic acid	red	0.00422196
Threitol	Pyruvic acid	red	0.00263144
L-Methionine	Pyruvic acid	red	0.00247312
Pyroglutamic acid	Pyruvic acid	blue	0.00753979
4-Hydroxyproline	Pyruvic acid	red	0.00238387
4-Aminobutyric acid	Pyruvic acid	red	0.00319455
Threonic acid	Pyruvic acid	red	0.000720276
2-Hydroxyglutaric acid	Pyruvic acid	red	0.000671769
a-ketoglutaric acid	Pyruvic acid	red	0.00405971
Arabinose	Pyruvic acid	red	0.00655243
Ribose	Pyruvic acid	red	0.00085412
Xylitol	Pyruvic acid	red	0.00825812
Fucose	Pyruvic acid	red	0.00507447
Ornithine	Pyruvic acid	blue	0.00613985
Galactose	Pyruvic acid	red	0.0020299
Glucose	Pyruvic acid	red	0.00239964
mannitol	Pyruvic acid	blue	0.00436404
myo-Inositol	Pyruvic acid	red	0.00138172
Adenosine	Pyruvic acid	red	0.000439634
Isomaltose	Pyruvic acid	red	0.00183292
Kaempferol	Pyruvic acid	blue	0.00771601
Monomethylphosphate	2-Aminobutyric acid	red	1.9061e-05
Malonic acid	2-Aminobutyric acid	red	0.000933675
L-Valine	2-Aminobutyric acid	red	6.67257e-06
Phosphoric acid	2-Aminobutyric acid	red	0.000284044
L-Isoleucine	2-Aminobutyric acid	red	5.00158e-07
L-Proline	2-Aminobutyric acid	red	1.07738e-06
Glycine	2-Aminobutyric acid	red	0.000137488
Glyceric acid	2-Aminobutyric acid	blue	0.00909111
L-Serine	2-Aminobutyric acid	red	1.56041e-05
L-Threonine	2-Aminobutyric acid	red	3.16263e-05
beta-Alanine	2-Aminobutyric acid	red	3.52112e-05
L-Homoserine	2-Aminobutyric acid	blue	0.00371152
Malic acid	2-Aminobutyric acid	blue	0.003883
Parabanic acid	2-Aminobutyric acid	red	0.00161002
Erythritol	2-Aminobutyric acid	blue	0.00227839
Threitol	2-Aminobutyric acid	blue	0.00206858
L-Aspartic acid	2-Aminobutyric acid	red	0.00014048
Pyroglutamic acid	2-Aminobutyric acid	red	0.00256956
Threonic acid	2-Aminobutyric acid	blue	0.0027042
L-Cysteine	2-Aminobutyric acid	red	0.00332965
L-Glutamic acid	2-Aminobutyric acid	red	3.20715e-05
L-Phenylalanine	2-Aminobutyric acid	red	2.48749e-05
L-Asparagine	2-Aminobutyric acid	red	2.41702e-05
Arabinose	2-Aminobutyric acid	blue	0.00272475
2-Aminoadipic acid	2-Aminobutyric acid	red	0.000216784
Xylitol	2-Aminobutyric acid	blue	0.000348658
L-Glutamine	2-Aminobutyric acid	red	0.000227252
2-Keto-L-gluconic acid	2-Aminobutyric acid	red	0.000615025
Ornithine	2-Aminobutyric acid	red	0.000457478
Citric acid	2-Aminobutyric acid	red	0.0033938
Erythrose	2-Aminobutyric acid	red	6.16857e-05
Galactose	2-Aminobutyric acid	blue	0.00763582
L-Lysine	2-Aminobutyric acid	red	6.86747e-05
Tyrosine	2-Aminobutyric acid	red	4.2675e-05
Glucaric acid	2-Aminobutyric acid	red	0.00104561
L-Tryptophan	2-Aminobutyric acid	red	0.00022119
myo-Inositol-1-phosphate	2-Aminobutyric acid	red	3.83643e-05
Inosine	2-Aminobutyric acid	red	2.16384e-05
Salicylic acid	2-Aminobutyric acid	red	2.19859e-05
Trehalose	2-Aminobutyric acid	red	1.02908e-05
Catechine	2-Aminobutyric acid	red	0.00479378
Kaempferol	2-Aminobutyric acid	red	0.000154419
Malonic acid	Monomethylphosphate	red	9.53398e-05
L-Valine	Monomethylphosphate	red	1.65373e-07
Benzoic acid	Monomethylphosphate	red	0.00118775
Ethanolamine	Monomethylphosphate	blue	0.00854013
Phosphoric acid	Monomethylphosphate	red	3.04974e-05
Nicotinic acid	Monomethylphosphate	red	0.00179902
L-Isoleucine	Monomethylphosphate	red	5.21683e-06
L-Proline	Monomethylphosphate	red	5.53608e-07
Glycine	Monomethylphosphate	red	1.60044e-05
Glyceric acid	Monomethylphosphate	blue	0.00677584
L-Serine	Monomethylphosphate	red	2.92651e-06
L-Threonine	Monomethylphosphate	red	2.38631e-06
beta-Alanine	Monomethylphosphate	red	2.61505e-05
L-Homoserine	Monomethylphosphate	blue	0.00054083
Malic acid	Monomethylphosphate	blue	0.000368654
Parabanic acid	Monomethylphosphate	red	0.000627941
Erythritol	Monomethylphosphate	blue	0.000406329
Threitol	Monomethylphosphate	blue	0.000265806
L-Aspartic acid	Monomethylphosphate	red	9.66963e-06
Pyroglutamic acid	Monomethylphosphate	red	0.000307347
4-Hydroxyproline	Monomethylphosphate	blue	0.00370442
4-Aminobutyric acid	Monomethylphosphate	blue	0.001752
Threonic acid	Monomethylphosphate	blue	0.00021357
a-ketoglutaric acid	Monomethylphosphate	blue	0.00526989
L-Glutamic acid	Monomethylphosphate	red	1.60856e-05
L-Phenylalanine	Monomethylphosphate	red	6.6603e-06
L-Asparagine	Monomethylphosphate	red	6.44745e-07
Arabinose	Monomethylphosphate	blue	0.000433596
Ribose	Monomethylphosphate	blue	0.0038222
2-Aminoadipic acid	Monomethylphosphate	red	9.727e-06
Xylitol	Monomethylphosphate	blue	2.20326e-05
Fucose	Monomethylphosphate	blue	0.0043067
L-Glutamine	Monomethylphosphate	red	2.42115e-06
2-Keto-L-gluconic acid	Monomethylphosphate	red	0.000363557
Ornithine	Monomethylphosphate	red	3.12423e-05
Citric acid	Monomethylphosphate	red	0.000504004
Erythrose	Monomethylphosphate	red	3.05101e-07
Galactose	Monomethylphosphate	blue	0.000164584
L-Lysine	Monomethylphosphate	red	1.31602e-06
Glucose	Monomethylphosphate	blue	0.000553691
Tyrosine	Monomethylphosphate	red	1.53226e-06
Glucaric acid	Monomethylphosphate	red	0.000151132
myo-Inositol	Monomethylphosphate	blue	0.00460766
L-Tryptophan	Monomethylphosphate	red	1.35534e-05
myo-Inositol-1-phosphate	Monomethylphosphate	red	2.2038e-06
Inosine	Monomethylphosphate	red	1.51523e-05
Salicylic acid	Monomethylphosphate	red	4.6021e-07
Trehalose	Monomethylphosphate	red	0.0002171
Catechine	Monomethylphosphate	red	0.00748689
Kaempferol	Monomethylphosphate	red	6.67753e-06
L-Valine	Malonic acid	red	0.000187408
Phosphoric acid	Malonic acid	red	0.00391111
L-Isoleucine	Malonic acid	red	0.000734642
L-Proline	Malonic acid	red	0.000184085
Glycine	Malonic acid	red	0.0031046
Glyceric acid	Malonic acid	blue	0.00243272
L-Serine	Malonic acid	red	0.00305522
L-Threonine	Malonic acid	red	0.000814547
beta-Alanine	Malonic acid	red	0.00418917
L-Homoserine	Malonic acid	blue	0.00226533
Malic acid	Malonic acid	blue	0.00124073
Erythritol	Malonic acid	blue	0.00900756
Threitol	Malonic acid	blue	0.00652698
L-Aspartic acid	Malonic acid	red	0.00332494
4-Hydroxyproline	Malonic acid	blue	0.005683
4-Aminobutyric acid	Malonic acid	blue	0.000783914
Threonic acid	Malonic acid	blue	0.0017174
L-Cysteine	Malonic acid	red	0.00942707
a-ketoglutaric acid	Malonic acid	blue	0.00727977
L-Glutamic acid	Malonic acid	red	0.00711036
L-Phenylalanine	Malonic acid	red	2.87973e-05
L-Asparagine	Malonic acid	red	0.000988816
2-Aminoadipic acid	Malonic acid	red	0.00341608
Xylitol	Malonic acid	blue	0.00391365
Fucose	Malonic acid	blue	0.0110419
L-Glutamine	Malonic acid	red	0.000904224
Ornithine	Malonic acid	red	0.00127366
Erythrose	Malonic acid	red	0.000850555
Galactose	Malonic acid	blue	0.00203638
L-Lysine	Malonic acid	red	0.00105723
Glucose	Malonic acid	blue	0.00383344
Tyrosine	Malonic acid	red	0.000405291
myo-Inositol	Malonic acid	blue	0.00859269
L-Tryptophan	Malonic acid	red	0.000654402
myo-Inositol-1-phosphate	Malonic acid	red	0.000351178
Inosine	Malonic acid	red	0.00181222
Salicylic acid	Malonic acid	red	0.00018645
Trehalose	Malonic acid	red	0.00335052
Catechine	Malonic acid	red	0.0107819
Kaempferol	Malonic acid	red	0.000327328
Benzoic acid	L-Valine	red	0.00749133
Ethanolamine	L-Valine	blue	0.00751221
Phosphoric acid	L-Valine	red	5.77123e-06
Nicotinic acid	L-Valine	red	0.00126706
L-Isoleucine	L-Valine	red	8.64741e-07
L-Proline	L-Valine	red	3.42196e-10
Glycine	L-Valine	red	6.10582e-07
Glyceric acid	L-Valine	blue	0.00153955
L-Serine	L-Valine	red	1.13075e-07
L-Threonine	L-Valine	red	3.11466e-08
beta-Alanine	L-Valine	red	3.87393e-07
L-Homoserine	L-Valine	blue	0.000161101
Malic acid	L-Valine	blue	0.000145048
Parabanic acid	L-Valine	red	0.000173107
Erythritol	L-Valine	blue	0.000144694
Threitol	L-Valine	blue	7.67469e-05
L-Aspartic acid	L-Valine	red	6.84018e-07
Pyroglutamic acid	L-Valine	red	0.000125815
4-Hydroxyproline	L-Valine	blue	0.00201748
4-Aminobutyric acid	L-Valine	blue	0.000705562
Threonic acid	L-Valine	blue	0.000159859
L-Cysteine	L-Valine	red	0.000697948
a-ketoglutaric acid	L-Valine	blue	0.00351789
L-Glutamic acid	L-Valine	red	1.31594e-06
L-Phenylalanine	L-Valine	red	2.12423e-06
L-Asparagine	L-Valine	red	2.84681e-07
Arabinose	L-Valine	blue	0.000343995
Ribose	L-Valine	blue	0.00663396
2-Aminoadipic acid	L-Valine	red	7.16022e-07
Xylitol	L-Valine	blue	9.73613e-06
Fucose	L-Valine	blue	0.00382449
L-Glutamine	L-Valine	red	1.92684e-07
2-Keto-L-gluconic acid	L-Valine	red	0.000686195
Ornithine	L-Valine	red	3.22236e-06
Citric acid	L-Valine	red	0.000735918
Erythrose	L-Valine	red	1.44159e-05
Galactose	L-Valine	blue	0.000222924
L-Lysine	L-Valine	red	2.35175e-07
Glucose	L-Valine	blue	0.000623706
Tyrosine	L-Valine	red	9.11589e-09
Glucaric acid	L-Valine	red	6.17006e-05
myo-Inositol	L-Valine	blue	0.00258856
L-Tryptophan	L-Valine	red	9.88003e-08
myo-Inositol-1-phosphate	L-Valine	red	7.2352e-06
Inosine	L-Valine	red	2.02206e-05
Salicylic acid	L-Valine	red	5.78601e-09
Trehalose	L-Valine	red	0.000187244
Isomaltose	L-Valine	blue	0.0098921
Catechine	L-Valine	red	0.00153414
Kaempferol	L-Valine	red	7.83369e-07
Ethanolamine	Benzoic acid	blue	0.00146205
Phosphoric acid	Benzoic acid	red	0.0021009
Nicotinic acid	Benzoic acid	red	0.000699586
Glycine	Benzoic acid	red	0.00344509
L-Serine	Benzoic acid	red	0.00395611
L-Threonine	Benzoic acid	red	0.00413187
L-Homoserine	Benzoic acid	blue	0.00648377
Malic acid	Benzoic acid	blue	0.00613387
Parabanic acid	Benzoic acid	red	0.00361579
Erythritol	Benzoic acid	blue	0.0025539
Threitol	Benzoic acid	blue	0.00296739
L-Aspartic acid	Benzoic acid	red	0.00213804
Pyroglutamic acid	Benzoic acid	red	0.000872873
4-Hydroxyproline	Benzoic acid	blue	0.00819107
Threonic acid	Benzoic acid	blue	0.0055983
2-Hydroxyglutaric acid	Benzoic acid	blue	0.00776708
L-Glutamic acid	Benzoic acid	red	0.00639281
L-Asparagine	Benzoic acid	red	0.0104913
Arabinose	Benzoic acid	blue	0.00108825
Ribose	Benzoic acid	blue	0.00110153
2-Aminoadipic acid	Benzoic acid	red	0.00214754
Xylitol	Benzoic acid	blue	0.0017059
L-Glutamine	Benzoic acid	red	0.00410691
2-Keto-L-gluconic acid	Benzoic acid	red	0.00293611
Ornithine	Benzoic acid	red	0.00359365
Citric acid	Benzoic acid	red	0.000723576
Erythrose	Benzoic acid	red	0.00101256
Galactose	Benzoic acid	blue	0.000377439
L-Lysine	Benzoic acid	red	0.00177672
Glucose	Benzoic acid	blue	0.00053536
Tyrosine	Benzoic acid	red	0.00454636
Glucaric acid	Benzoic acid	red	0.000835155
L-Tryptophan	Benzoic acid	red	0.00998783
myo-Inositol-1-phosphate	Benzoic acid	red	0.00327772
Inosine	Benzoic acid	red	0.00288691
Salicylic acid	Benzoic acid	red	0.00337728
Kaempferol	Benzoic acid	red	0.0028507
Phosphoric acid	Ethanolamine	blue	5.98704e-05
Nicotinic acid	Ethanolamine	blue	5.85527e-06
Glycine	Ethanolamine	blue	0.000189723
L-Serine	Ethanolamine	blue	0.00095683
L-Threonine	Ethanolamine	blue	0.000835435
beta-Alanine	Ethanolamine	blue	0.00329607
L-Homoserine	Ethanolamine	red	0.000305981
Malic acid	Ethanolamine	red	0.00114038
Parabanic acid	Ethanolamine	blue	0.000106398
Erythritol	Ethanolamine	red	5.15173e-06
Threitol	Ethanolamine	red	1.12209e-05
L-Methionine	Ethanolamine	red	0.00248165
L-Aspartic acid	Ethanolamine	blue	0.00014353
Pyroglutamic acid	Ethanolamine	blue	7.54685e-07
4-Hydroxyproline	Ethanolamine	red	0.000376435
Threonic acid	Ethanolamine	red	0.000453354
2-Hydroxyglutaric acid	Ethanolamine	red	0.00066642
L-Glutamic acid	Ethanolamine	blue	0.00112251
Arabinose	Ethanolamine	red	1.33197e-06
Ribose	Ethanolamine	red	1.39325e-06
2-Aminoadipic acid	Ethanolamine	blue	0.000150804
Xylitol	Ethanolamine	red	5.68197e-05
Fucose	Ethanolamine	red	0.00313544
L-Glutamine	Ethanolamine	blue	0.00389674
2-Keto-L-gluconic acid	Ethanolamine	blue	0.0022443
Ornithine	Ethanolamine	blue	0.000321756
Citric acid	Ethanolamine	blue	0.000197848
Erythrose	Ethanolamine	blue	0.00456704
Galactose	Ethanolamine	red	0.000382479
L-Lysine	Ethanolamine	blue	0.000667901
Glucose	Ethanolamine	red	0.00058028
Tyrosine	Ethanolamine	blue	0.00144587
mannitol	Ethanolamine	blue	0.00433388
Glucaric acid	Ethanolamine	blue	6.54162e-06
myo-Inositol	Ethanolamine	red	0.00127342
L-Tryptophan	Ethanolamine	blue	0.00322059
Inosine	Ethanolamine	blue	0.00133837
Salicylic acid	Ethanolamine	blue	0.00195142
Adenosine	Ethanolamine	red	5.18576e-05
Trehalose	Ethanolamine	blue	0.00426589
Isomaltose	Ethanolamine	red	0.000893985
Kaempferol	Ethanolamine	blue	0.00048399
Nicotinic acid	Phosphoric acid	red	5.05504e-06
L-Isoleucine	Phosphoric acid	red	0.000588778
L-Proline	Phosphoric acid	red	6.26251e-05
Glycine	Phosphoric acid	red	2.71131e-10
Glyceric acid	Phosphoric acid	blue	0.0024246
L-Serine	Phosphoric acid	red	1.89438e-07
L-Threonine	Phosphoric acid	red	5.03931e-09
beta-Alanine	Phosphoric acid	red	3.34949e-06
L-Homoserine	Phosphoric acid	blue	2.29233e-06
Malic acid	Phosphoric acid	blue	1.65033e-05
Parabanic acid	Phosphoric acid	red	9.93115e-06
Erythritol	Phosphoric acid	blue	3.70257e-08
Threitol	Phosphoric acid	blue	1.41018e-08
L-Methionine	Phosphoric acid	blue	0.00512601
L-Aspartic acid	Phosphoric acid	red	4.52793e-10
Pyroglutamic acid	Phosphoric acid	red	1.78943e-08
4-Hydroxyproline	Phosphoric acid	blue	0.000110563
4-Aminobutyric acid	Phosphoric acid	blue	0.000478258
Threonic acid	Phosphoric acid	blue	3.19752e-06
L-Cysteine	Phosphoric acid	red	0.0013195
2-Hydroxyglutaric acid	Phosphoric acid	blue	0.00164217
a-ketoglutaric acid	Phosphoric acid	blue	0.00151955
L-Glutamic acid	Phosphoric acid	red	1.71906e-06
L-Phenylalanine	Phosphoric acid	red	0.00174189
L-Asparagine	Phosphoric acid	red	0.000121945
Arabinose	Phosphoric acid	blue	1.00631e-06
Ribose	Phosphoric acid	blue	0.00010695
2-Aminoadipic acid	Phosphoric acid	red	3.64814e-10
Xylitol	Phosphoric acid	blue	1.57345e-10
Fucose	Phosphoric acid	blue	0.000654856
L-Glutamine	Phosphoric acid	red	5.83202e-06
2-Keto-L-gluconic acid	Phosphoric acid	red	0.000486447
Ornithine	Phosphoric acid	red	9.98525e-09
Citric acid	Phosphoric acid	red	0.000114163
Erythrose	Phosphoric acid	red	1.25571e-05
Galactose	Phosphoric acid	blue	1.20397e-05
L-Lysine	Phosphoric acid	red	4.05868e-08
Glucose	Phosphoric acid	blue	5.37425e-05
Tyrosine	Phosphoric acid	red	3.24385e-08
Glucaric acid	Phosphoric acid	red	3.71099e-08
myo-Inositol	Phosphoric acid	blue	0.000207893
L-Tryptophan	Phosphoric acid	red	7.66408e-07
myo-Inositol-1-phosphate	Phosphoric acid	red	0.000438645
Inosine	Phosphoric acid	red	1.30463e-05
Salicylic acid	Phosphoric acid	red	1.41355e-07
Adenosine	Phosphoric acid	blue	0.000369419
Trehalose	Phosphoric acid	red	7.28042e-05
Isomaltose	Phosphoric acid	blue	0.000635515
Catechine	Phosphoric acid	red	0.00320735
Kaempferol	Phosphoric acid	red	4.0998e-08
L-Proline	Nicotinic acid	red	0.00390063
Glycine	Nicotinic acid	red	2.39744e-05
L-Serine	Nicotinic acid	red	0.000114572
L-Threonine	Nicotinic acid	red	0.000138666
beta-Alanine	Nicotinic acid	red	0.000546877
L-Homoserine	Nicotinic acid	blue	0.000261928
Malic acid	Nicotinic acid	blue	0.000829982
Parabanic acid	Nicotinic acid	red	9.02407e-05
Erythritol	Nicotinic acid	blue	1.22676e-05
Threitol	Nicotinic acid	blue	1.80915e-05
L-Methionine	Nicotinic acid	blue	0.00888796
L-Aspartic acid	Nicotinic acid	red	1.53753e-05
Pyroglutamic acid	Nicotinic acid	red	8.4692e-07
4-Hydroxyproline	Nicotinic acid	blue	0.0016052
4-Aminobutyric acid	Nicotinic acid	blue	0.00594813
Threonic acid	Nicotinic acid	blue	0.000397944
2-Hydroxyglutaric acid	Nicotinic acid	blue	0.00111198
a-ketoglutaric acid	Nicotinic acid	blue	0.00825579
L-Glutamic acid	Nicotinic acid	red	0.000159676
L-Asparagine	Nicotinic acid	red	0.00324802
Arabinose	Nicotinic acid	blue	3.00449e-05
Ribose	Nicotinic acid	blue	8.1832e-05
2-Aminoadipic acid	Nicotinic acid	red	1.22705e-05
Xylitol	Nicotinic acid	blue	1.36352e-05
Fucose	Nicotinic acid	blue	0.00597379
L-Glutamine	Nicotinic acid	red	0.0004171
2-Keto-L-gluconic acid	Nicotinic acid	red	0.00139884
Ornithine	Nicotinic acid	red	6.7995e-05
Citric acid	Nicotinic acid	red	7.32307e-05
Erythrose	Nicotinic acid	red	0.000618383
Galactose	Nicotinic acid	blue	0.000100785
L-Lysine	Nicotinic acid	red	8.33382e-05
Glucose	Nicotinic acid	blue	0.000180247
Tyrosine	Nicotinic acid	red	0.000206894
Glucaric acid	Nicotinic acid	red	1.10786e-06
myo-Inositol	Nicotinic acid	blue	0.00233299
L-Tryptophan	Nicotinic acid	red	0.00031674
myo-Inositol-1-phosphate	Nicotinic acid	red	0.00795002
Inosine	Nicotinic acid	red	0.00113493
Salicylic acid	Nicotinic acid	red	0.000353283
Adenosine	Nicotinic acid	blue	0.000641263
Trehalose	Nicotinic acid	red	0.00344145
Isomaltose	Nicotinic acid	blue	0.00195844
Kaempferol	Nicotinic acid	red	0.000267661
L-Proline	L-Isoleucine	red	2.05226e-08
Glycine	L-Isoleucine	red	0.000157254
L-Serine	L-Isoleucine	red	8.3042e-06
L-Threonine	L-Isoleucine	red	5.5944e-05
beta-Alanine	L-Isoleucine	red	3.78433e-05
L-Homoserine	L-Isoleucine	blue	0.00730967
Malic acid	L-Isoleucine	blue	0.0061537
Parabanic acid	L-Isoleucine	red	0.0010945
Erythritol	L-Isoleucine	blue	0.00419277
Threitol	L-Isoleucine	blue	0.00349872
L-Aspartic acid	L-Isoleucine	red	0.000121434
Pyroglutamic acid	L-Isoleucine	red	0.00285319
Threonic acid	L-Isoleucine	blue	0.0070524
L-Cysteine	L-Isoleucine	red	0.00520217
L-Glutamic acid	L-Isoleucine	red	1.35527e-05
L-Phenylalanine	L-Isoleucine	red	1.01604e-06
L-Asparagine	L-Isoleucine	red	2.87688e-06
Arabinose	L-Isoleucine	blue	0.00396514
2-Aminoadipic acid	L-Isoleucine	red	0.000169073
Xylitol	L-Isoleucine	blue	0.000741554
L-Glutamine	L-Isoleucine	red	8.33891e-05
2-Keto-L-gluconic acid	L-Isoleucine	red	0.000241292
Ornithine	L-Isoleucine	red	0.000701676
Citric acid	L-Isoleucine	red	0.00141156
Erythrose	L-Isoleucine	red	0.000185005
Galactose	L-Isoleucine	blue	0.00713443
L-Lysine	L-Isoleucine	red	5.99652e-05
Tyrosine	L-Isoleucine	red	5.90943e-05
Glucaric acid	L-Isoleucine	red	0.000929572
L-Tryptophan	L-Isoleucine	red	0.000207958
myo-Inositol-1-phosphate	L-Isoleucine	red	7.79947e-07
Inosine	L-Isoleucine	red	5.83466e-05
Salicylic acid	L-Isoleucine	red	3.26614e-05
Trehalose	L-Isoleucine	red	0.00029325
Kaempferol	L-Isoleucine	red	0.000277909
Glycine	L-Proline	red	1.30819e-05
Glyceric acid	L-Proline	blue	0.00397147
L-Serine	L-Proline	red	9.1745e-07
L-Threonine	L-Proline	red	2.0797e-06
beta-Alanine	L-Proline	red	2.63799e-06
L-Homoserine	L-Proline	blue	0.00105913
Malic acid	L-Proline	blue	0.000957021
Parabanic acid	L-Proline	red	0.000379545
Erythritol	L-Proline	blue	0.000912616
Threitol	L-Proline	blue	0.000632508
L-Aspartic acid	L-Proline	red	1.1627e-05
Pyroglutamic acid	L-Proline	red	0.000693393
4-Hydroxyproline	L-Proline	blue	0.00788353
4-Aminobutyric acid	L-Proline	blue	0.0026431
Threonic acid	L-Proline	blue	0.000893786
L-Cysteine	L-Proline	red	0.00110773
a-ketoglutaric acid	L-Proline	blue	0.00955874
L-Glutamic acid	L-Proline	red	3.96389e-06
L-Phenylalanine	L-Proline	red	2.22453e-07
L-Asparagine	L-Proline	red	4.50515e-07
Arabinose	L-Proline	blue	0.00153586
2-Aminoadipic acid	L-Proline	red	1.4301e-05
Xylitol	L-Proline	blue	0.000107196
L-Glutamine	L-Proline	red	4.35065e-06
2-Keto-L-gluconic acid	L-Proline	red	0.000653888
Ornithine	L-Proline	red	4.47771e-05
Citric acid	L-Proline	red	0.00128594
Erythrose	L-Proline	red	5.04776e-05
Galactose	L-Proline	blue	0.00133872
L-Lysine	L-Proline	red	3.48474e-06
Glucose	L-Proline	blue	0.00318879
Tyrosine	L-Proline	red	1.03965e-06
Glucaric acid	L-Proline	red	0.000307704
myo-Inositol	L-Proline	blue	0.0093871
L-Tryptophan	L-Proline	red	3.47176e-06
myo-Inositol-1-phosphate	L-Proline	red	3.2168e-06
Inosine	L-Proline	red	5.0164e-05
Salicylic acid	L-Proline	red	4.73491e-07
Trehalose	L-Proline	red	0.000162377
Catechine	L-Proline	red	0.00286986
Kaempferol	L-Proline	red	1.90832e-05
Glyceric acid	Glycine	blue	0.00188254
L-Serine	Glycine	red	1.03816e-08
L-Threonine	Glycine	red	1.80549e-10
beta-Alanine	Glycine	red	1.04724e-07
L-Homoserine	Glycine	blue	6.78388e-06
Malic acid	Glycine	blue	1.88277e-05
Parabanic acid	Glycine	red	1.2431e-05
Erythritol	Glycine	blue	1.4857e-07
Threitol	Glycine	blue	6.38703e-08
L-Methionine	Glycine	blue	0.00538832
L-Aspartic acid	Glycine	red	8.21121e-13
Pyroglutamic acid	Glycine	red	1.59849e-07
4-Hydroxyproline	Glycine	blue	0.000169222
4-Aminobutyric acid	Glycine	blue	0.000597391
Threonic acid	Glycine	blue	1.48439e-05
L-Cysteine	Glycine	red	0.000701722
2-Hydroxyglutaric acid	Glycine	blue	0.00302048
a-ketoglutaric acid	Glycine	blue	0.00215425
L-Glutamic acid	Glycine	red	1.38321e-07
L-Phenylalanine	Glycine	red	0.000725118
L-Asparagine	Glycine	red	2.4202e-05
Arabinose	Glycine	blue	1.63574e-06
Ribose	Glycine	blue	0.000322304
2-Aminoadipic acid	Glycine	red	7.81797e-12
Xylitol	Glycine	blue	1.07331e-09
Fucose	Glycine	blue	0.000981546
L-Glutamine	Glycine	red	6.47338e-07
2-Keto-L-gluconic acid	Glycine	red	0.000301059
Ornithine	Glycine	red	7.75125e-08
Citric acid	Glycine	red	9.2061e-05
Erythrose	Glycine	red	2.14628e-05
Galactose	Glycine	blue	2.81808e-05
L-Lysine	Glycine	red	6.45769e-08
Glucose	Glycine	blue	8.86959e-05
Tyrosine	Glycine	red	4.66128e-09
Glucaric acid	Glycine	red	7.11509e-08
myo-Inositol	Glycine	blue	0.000336103
L-Tryptophan	Glycine	red	2.51547e-07
myo-Inositol-1-phosphate	Glycine	red	0.000169095
Inosine	Glycine	red	4.36451e-06
Salicylic acid	Glycine	red	4.39561e-08
Adenosine	Glycine	blue	0.000738533
Trehalose	Glycine	red	0.000136249
Isomaltose	Glycine	blue	0.000902881
Catechine	Glycine	red	0.00243874
Kaempferol	Glycine	red	2.32706e-08
L-Serine	Glyceric acid	blue	0.00823765
L-Threonine	Glyceric acid	blue	0.000705375
beta-Alanine	Glyceric acid	blue	0.00214498
L-Homoserine	Glyceric acid	red	6.22973e-05
Malic acid	Glyceric acid	red	1.64638e-05
Erythritol	Glyceric acid	red	0.00157812
Threitol	Glyceric acid	red	0.00118237
L-Methionine	Glyceric acid	red	0.00675952
L-Aspartic acid	Glyceric acid	blue	0.0040773
Pyroglutamic acid	Glyceric acid	blue	0.0081429
4-Hydroxyproline	Glyceric acid	red	0.000282104
4-Aminobutyric acid	Glyceric acid	red	1.48753e-06
Threonic acid	Glyceric acid	red	0.000200017
L-Cysteine	Glyceric acid	blue	0.000682297
2-Hydroxyglutaric acid	Glyceric acid	red	0.00387118
a-ketoglutaric acid	Glyceric acid	red	6.55586e-05
L-Phenylalanine	Glyceric acid	blue	0.00395364
L-Asparagine	Glyceric acid	blue	0.00708405
Arabinose	Glyceric acid	red	0.00801701
2-Aminoadipic acid	Glyceric acid	blue	0.00336748
Xylitol	Glyceric acid	red	0.00195354
Fucose	Glyceric acid	red	0.00106931
L-Glutamine	Glyceric acid	blue	0.00132572
Ornithine	Glyceric acid	blue	0.000614717
Erythrose	Glyceric acid	blue	0.00640671
Galactose	Glyceric acid	red	0.000805046
L-Lysine	Glyceric acid	blue	0.00577036
Glucose	Glyceric acid	red	0.000821792
Tyrosine	Glyceric acid	blue	0.000488644
myo-Inositol	Glyceric acid	red	3.94867e-05
L-Tryptophan	Glyceric acid	blue	0.000220239
Salicylic acid	Glyceric acid	blue	0.000569734
Adenosine	Glyceric acid	red	0.00156118
Isomaltose	Glyceric acid	red	0.000220722
Catechine	Glyceric acid	blue	2.3259e-05
Kaempferol	Glyceric acid	blue	0.000476951
L-Threonine	L-Serine	red	3.48603e-08
beta-Alanine	L-Serine	red	1.82632e-07
L-Homoserine	L-Serine	blue	0.000256387
Malic acid	L-Serine	blue	0.00044837
Parabanic acid	L-Serine	red	7.99026e-06
Erythritol	L-Serine	blue	2.25507e-05
Threitol	L-Serine	blue	1.50325e-05
L-Aspartic acid	L-Serine	red	9.1039e-10
Pyroglutamic acid	L-Serine	red	5.17066e-06
4-Hydroxyproline	L-Serine	blue	0.00223468
4-Aminobutyric acid	L-Serine	blue	0.004112
Threonic acid	L-Serine	blue	0.000236514
L-Cysteine	L-Serine	red	0.0015209
a-ketoglutaric acid	L-Serine	blue	0.00745569
L-Glutamic acid	L-Serine	red	1.67353e-11
L-Phenylalanine	L-Serine	red	0.000246582
L-Asparagine	L-Serine	red	3.92313e-06
Arabinose	L-Serine	blue	2.86321e-05
Ribose	L-Serine	blue	0.0014665
2-Aminoadipic acid	L-Serine	red	8.0604e-09
Xylitol	L-Serine	blue	6.68063e-07
Fucose	L-Serine	blue	0.0052238
L-Glutamine	L-Serine	red	2.15801e-06
2-Keto-L-gluconic acid	L-Serine	red	2.20941e-05
Ornithine	L-Serine	red	3.40882e-06
Citric acid	L-Serine	red	1.58759e-05
Erythrose	L-Serine	red	2.05475e-05
Galactose	L-Serine	blue	0.000385174
L-Lysine	L-Serine	red	1.01959e-08
Glucose	L-Serine	blue	0.00104757
Tyrosine	L-Serine	red	1.85589e-07
Glucaric acid	L-Serine	red	3.89369e-07
myo-Inositol	L-Serine	blue	0.00391343
L-Tryptophan	L-Serine	red	3.58772e-06
myo-Inositol-1-phosphate	L-Serine	red	1.12662e-05
Inosine	L-Serine	red	2.90484e-06
Salicylic acid	L-Serine	red	1.97428e-07
Adenosine	L-Serine	blue	0.00702294
Trehalose	L-Serine	red	3.25091e-05
Isomaltose	L-Serine	blue	0.00882392
Catechine	L-Serine	red	0.00685287
Kaempferol	L-Serine	red	1.66092e-06
beta-Alanine	L-Threonine	red	1.84988e-07
L-Homoserine	L-Threonine	blue	3.97741e-06
Malic acid	L-Threonine	blue	7.87655e-06
Parabanic acid	L-Threonine	red	4.85205e-05
Erythritol	L-Threonine	blue	1.30448e-06
Threitol	L-Threonine	blue	4.9504e-07
L-Methionine	L-Threonine	blue	0.00745266
L-Aspartic acid	L-Threonine	red	2.25902e-09
Pyroglutamic acid	L-Threonine	red	2.88873e-06
4-Hydroxyproline	L-Threonine	blue	0.00015316
4-Aminobutyric acid	L-Threonine	blue	0.000211254
Threonic acid	L-Threonine	blue	6.70463e-06
L-Cysteine	L-Threonine	red	0.000581559
2-Hydroxyglutaric acid	L-Threonine	blue	0.00386802
a-ketoglutaric acid	L-Threonine	blue	0.00120535
L-Glutamic acid	L-Threonine	red	8.82928e-07
L-Phenylalanine	L-Threonine	red	0.000153437
L-Asparagine	L-Threonine	red	9.34292e-06
Arabinose	L-Threonine	blue	1.08726e-05
Ribose	L-Threonine	blue	0.000726594
2-Aminoadipic acid	L-Threonine	red	2.08625e-09
Xylitol	L-Threonine	blue	1.14357e-08
Fucose	L-Threonine	blue	0.000580835
L-Glutamine	L-Threonine	red	2.94798e-07
2-Keto-L-gluconic acid	L-Threonine	red	0.000656736
Ornithine	L-Threonine	red	1.88852e-08
Citric acid	L-Threonine	red	0.000395365
Erythrose	L-Threonine	red	3.88495e-06
Galactose	L-Threonine	blue	1.98043e-05
L-Lysine	L-Threonine	red	2.80029e-08
Glucose	L-Threonine	blue	7.48697e-05
Tyrosine	L-Threonine	red	1.30362e-12
Glucaric acid	L-Threonine	red	2.14943e-06
myo-Inositol	L-Threonine	blue	0.000236205
L-Tryptophan	L-Threonine	red	2.22055e-08
myo-Inositol-1-phosphate	L-Threonine	red	9.26893e-05
Inosine	L-Threonine	red	3.85396e-06
Salicylic acid	L-Threonine	red	1.29404e-10
Adenosine	L-Threonine	blue	0.00130073
Trehalose	L-Threonine	red	7.41455e-05
Isomaltose	L-Threonine	blue	0.00114336
Catechine	L-Threonine	red	0.00105543
Kaempferol	L-Threonine	red	1.1253e-09
L-Homoserine	beta-Alanine	blue	0.000171813
Malic acid	beta-Alanine	blue	0.000167494
Parabanic acid	beta-Alanine	red	0.000320516
Erythritol	beta-Alanine	blue	3.39621e-05
Threitol	beta-Alanine	blue	2.37587e-05
L-Methionine	beta-Alanine	blue	0.00984479
L-Aspartic acid	beta-Alanine	red	3.22972e-07
Pyroglutamic acid	beta-Alanine	red	7.58662e-05
4-Hydroxyproline	beta-Alanine	blue	0.00176113
4-Aminobutyric acid	beta-Alanine	blue	0.00173038
Threonic acid	beta-Alanine	blue	0.000178421
L-Cysteine	beta-Alanine	red	0.00065983
a-ketoglutaric acid	beta-Alanine	blue	0.00619129
L-Glutamic acid	beta-Alanine	red	2.14818e-07
L-Phenylalanine	beta-Alanine	red	0.00022845
L-Asparagine	beta-Alanine	red	1.03282e-06
Arabinose	beta-Alanine	blue	0.000118421
Ribose	beta-Alanine	blue	0.00351268
2-Aminoadipic acid	beta-Alanine	red	5.33961e-07
Xylitol	beta-Alanine	blue	1.96757e-06
Fucose	beta-Alanine	blue	0.0048014
L-Glutamine	beta-Alanine	red	2.75566e-07
2-Keto-L-gluconic acid	beta-Alanine	red	0.000637416
Ornithine	beta-Alanine	red	1.85017e-05
Citric acid	beta-Alanine	red	0.000493581
Erythrose	beta-Alanine	red	7.10248e-05
Galactose	beta-Alanine	blue	0.000513726
L-Lysine	beta-Alanine	red	7.26637e-06
Glucose	beta-Alanine	blue	0.00103265
Tyrosine	beta-Alanine	red	3.35732e-07
Glucaric acid	beta-Alanine	red	3.01654e-05
myo-Inositol	beta-Alanine	blue	0.00182268
L-Tryptophan	beta-Alanine	red	9.55293e-07
myo-Inositol-1-phosphate	beta-Alanine	red	0.000260908
Inosine	beta-Alanine	red	1.84133e-05
Salicylic acid	beta-Alanine	red	1.32314e-06
Adenosine	beta-Alanine	blue	0.00544264
Trehalose	beta-Alanine	red	0.000519901
Isomaltose	beta-Alanine	blue	0.00337477
Catechine	beta-Alanine	red	0.000744256
Kaempferol	beta-Alanine	red	5.26964e-06
Malic acid	L-Homoserine	red	1.17152e-09
Parabanic acid	L-Homoserine	blue	0.000606813
Erythritol	L-Homoserine	red	2.31028e-07
Threitol	L-Homoserine	red	9.28751e-08
L-Methionine	L-Homoserine	red	0.000888774
L-Aspartic acid	L-Homoserine	blue	2.18439e-05
Pyroglutamic acid	L-Homoserine	blue	1.04349e-05
4-Hydroxyproline	L-Homoserine	red	2.46292e-07
4-Aminobutyric acid	L-Homoserine	red	1.27077e-06
Threonic acid	L-Homoserine	red	1.36492e-08
L-Cysteine	L-Homoserine	blue	0.00108097
2-Hydroxyglutaric acid	L-Homoserine	red	4.06412e-05
a-ketoglutaric acid	L-Homoserine	red	0.00016755
L-Glutamic acid	L-Homoserine	blue	0.000803428
L-Phenylalanine	L-Homoserine	blue	0.00496957
L-Asparagine	L-Homoserine	blue	0.00188841
Arabinose	L-Homoserine	red	1.68493e-05
Ribose	L-Homoserine	red	0.000200732
2-Aminoadipic acid	L-Homoserine	blue	1.16872e-05
Xylitol	L-Homoserine	red	1.62078e-06
Fucose	L-Homoserine	red	2.41488e-05
L-Glutamine	L-Homoserine	blue	8.7514e-05
Ornithine	L-Homoserine	blue	2.37747e-07
Citric acid	L-Homoserine	blue	0.00707028
Erythrose	L-Homoserine	blue	0.000210716
Galactose	L-Homoserine	red	3.47555e-07
L-Lysine	L-Homoserine	blue	6.72442e-05
Glucose	L-Homoserine	red	1.24544e-06
Tyrosine	L-Homoserine	blue	2.96869e-06
mannitol	L-Homoserine	blue	0.00891366
Glucaric acid	L-Homoserine	blue	9.50106e-05
myo-Inositol	L-Homoserine	red	9.4712e-08
L-Tryptophan	L-Homoserine	blue	4.72282e-06
myo-Inositol-1-phosphate	L-Homoserine	blue	0.00568956
Inosine	L-Homoserine	blue	0.000378811
Salicylic acid	L-Homoserine	blue	8.88839e-06
Adenosine	L-Homoserine	red	8.77362e-06
Trehalose	L-Homoserine	blue	0.0018169
Isomaltose	L-Homoserine	red	8.38985e-06
Catechine	L-Homoserine	blue	0.000868848
Kaempferol	L-Homoserine	blue	4.12055e-07
Parabanic acid	Malic acid	blue	0.00213829
Erythritol	Malic acid	red	2.14018e-06
Threitol	Malic acid	red	1.51299e-06
L-Methionine	Malic acid	red	0.000497065
L-Aspartic acid	Malic acid	blue	5.88984e-05
Pyroglutamic acid	Malic acid	blue	6.86553e-05
4-Hydroxyproline	Malic acid	red	4.94069e-07
4-Aminobutyric acid	Malic acid	red	1.72989e-07
Threonic acid	Malic acid	red	1.27452e-07
L-Cysteine	Malic acid	blue	0.00233492
2-Hydroxyglutaric acid	Malic acid	red	4.40307e-05
a-ketoglutaric acid	Malic acid	red	7.14223e-05
L-Glutamic acid	Malic acid	blue	0.0013051
L-Phenylalanine	Malic acid	blue	0.00281838
L-Asparagine	Malic acid	blue	0.00112703
Arabinose	Malic acid	red	4.82178e-05
Ribose	Malic acid	red	0.000464328
2-Aminoadipic acid	Malic acid	blue	3.69532e-05
Xylitol	Malic acid	red	5.10228e-06
Fucose	Malic acid	red	3.33839e-05
L-Glutamine	Malic acid	blue	3.88747e-05
Ornithine	Malic acid	blue	3.53488e-06
Erythrose	Malic acid	blue	0.000177767
Galactose	Malic acid	red	1.33532e-07
L-Lysine	Malic acid	blue	0.000193366
Glucose	Malic acid	red	2.46174e-07
Tyrosine	Malic acid	blue	5.28876e-06
Glucaric acid	Malic acid	blue	0.000318795
myo-Inositol	Malic acid	red	4.43331e-08
L-Tryptophan	Malic acid	blue	7.0341e-06
myo-Inositol-1-phosphate	Malic acid	blue	0.00541887
Inosine	Malic acid	blue	0.000428847
Salicylic acid	Malic acid	blue	1.0887e-05
Adenosine	Malic acid	red	3.30758e-05
Trehalose	Malic acid	blue	0.0040542
Isomaltose	Malic acid	red	7.63591e-06
Catechine	Malic acid	blue	0.000567811
Kaempferol	Malic acid	blue	1.27054e-06
Erythritol	Parabanic acid	blue	5.46993e-05
Threitol	Parabanic acid	blue	6.1331e-05
L-Aspartic acid	Parabanic acid	red	4.11438e-06
Pyroglutamic acid	Parabanic acid	red	1.05197e-06
4-Hydroxyproline	Parabanic acid	blue	0.00290259
Threonic acid	Parabanic acid	blue	0.000820726
L-Cysteine	Parabanic acid	red	0.00237106
L-Glutamic acid	Parabanic acid	red	1.23978e-05
L-Phenylalanine	Parabanic acid	red	0.00793515
L-Asparagine	Parabanic acid	red	0.00269516
Arabinose	Parabanic acid	blue	2.22715e-05
Ribose	Parabanic acid	blue	0.00117485
2-Aminoadipic acid	Parabanic acid	red	4.74702e-06
Xylitol	Parabanic acid	blue	5.64792e-05
Fucose	Parabanic acid	blue	0.00735025
L-Glutamine	Parabanic acid	red	0.00100121
2-Keto-L-gluconic acid	Parabanic acid	red	5.58243e-05
Ornithine	Parabanic acid	red	1.7474e-05
Citric acid	Parabanic acid	red	2.25814e-05
Erythrose	Parabanic acid	red	0.00166473
Galactose	Parabanic acid	blue	0.00110191
L-Lysine	Parabanic acid	red	7.40515e-06
Glucose	Parabanic acid	blue	0.00295919
Tyrosine	Parabanic acid	red	7.63105e-05
Glucaric acid	Parabanic acid	red	8.13654e-07
myo-Inositol	Parabanic acid	blue	0.00702608
L-Tryptophan	Parabanic acid	red	0.000310616
myo-Inositol-1-phosphate	Parabanic acid	red	0.000177211
Inosine	Parabanic acid	red	0.000120138
Salicylic acid	Parabanic acid	red	8.47923e-05
Adenosine	Parabanic acid	blue	0.00433653
Trehalose	Parabanic acid	red	7.29559e-05
Kaempferol	Parabanic acid	red	5.97187e-05
Threitol	Erythritol	red	1.62879e-11
L-Methionine	Erythritol	red	0.000682741
L-Aspartic acid	Erythritol	blue	4.7766e-07
Pyroglutamic acid	Erythritol	blue	1.32318e-08
4-Hydroxyproline	Erythritol	red	3.81162e-06
4-Aminobutyric acid	Erythritol	red	0.000321289
Threonic acid	Erythritol	red	1.79613e-06
L-Cysteine	Erythritol	blue	0.00227228
2-Hydroxyglutaric acid	Erythritol	red	0.000194712
a-ketoglutaric acid	Erythritol	red	0.00112663
L-Glutamic acid	Erythritol	blue	5.86151e-05
L-Phenylalanine	Erythritol	blue	0.00894339
L-Asparagine	Erythritol	blue	0.00104949
Arabinose	Erythritol	red	7.08657e-09
Ribose	Erythritol	red	1.48223e-05
2-Aminoadipic acid	Erythritol	blue	4.59185e-07
Xylitol	Erythritol	red	5.19132e-09
Fucose	Erythritol	red	0.000182311
L-Glutamine	Erythritol	blue	5.24808e-05
2-Keto-L-gluconic acid	Erythritol	blue	0.00181189
Ornithine	Erythritol	blue	8.0755e-07
Citric acid	Erythritol	blue	0.000450423
Erythrose	Erythritol	blue	0.000158938
Galactose	Erythritol	red	4.75012e-06
L-Lysine	Erythritol	blue	1.79495e-05
Glucose	Erythritol	red	1.28205e-05
Tyrosine	Erythritol	blue	3.82071e-06
Glucaric acid	Erythritol	blue	4.9801e-07
myo-Inositol	Erythritol	red	1.39088e-05
L-Tryptophan	Erythritol	blue	2.22026e-05
myo-Inositol-1-phosphate	Erythritol	blue	0.0023685
Inosine	Erythritol	blue	3.37115e-05
Salicylic acid	Erythritol	blue	9.48585e-06
Adenosine	Erythritol	red	1.13396e-05
Trehalose	Erythritol	blue	0.000574328
Isomaltose	Erythritol	red	3.60825e-05
Catechine	Erythritol	blue	0.00530434
Kaempferol	Erythritol	blue	4.57726e-07
L-Methionine	Threitol	red	0.00157099
L-Aspartic acid	Threitol	blue	2.24469e-07
Pyroglutamic acid	Threitol	blue	2.26692e-08
4-Hydroxyproline	Threitol	red	3.5628e-06
4-Aminobutyric acid	Threitol	red	0.000203343
Threonic acid	Threitol	red	8.61059e-07
L-Cysteine	Threitol	blue	0.00140739
2-Hydroxyglutaric acid	Threitol	red	0.000265543
a-ketoglutaric acid	Threitol	red	0.000968529
L-Glutamic acid	Threitol	blue	4.42135e-05
L-Phenylalanine	Threitol	blue	0.00663611
L-Asparagine	Threitol	blue	0.000651467
Arabinose	Threitol	red	7.81094e-08
Ribose	Threitol	red	1.66731e-05
2-Aminoadipic acid	Threitol	blue	1.63557e-07
Xylitol	Threitol	red	2.772e-09
Fucose	Threitol	red	0.000149614
L-Glutamine	Threitol	blue	2.47368e-05
2-Keto-L-gluconic acid	Threitol	blue	0.0021963
Ornithine	Threitol	blue	2.0939e-07
Citric acid	Threitol	blue	0.000466895
Erythrose	Threitol	blue	0.000118162
Galactose	Threitol	red	3.91602e-06
L-Lysine	Threitol	blue	5.90207e-06
Glucose	Threitol	red	1.07396e-05
Tyrosine	Threitol	blue	1.37913e-06
Glucaric acid	Threitol	blue	5.94074e-07
myo-Inositol	Threitol	red	1.65272e-05
L-Tryptophan	Threitol	blue	7.43143e-06
myo-Inositol-1-phosphate	Threitol	blue	0.00195422
Inosine	Threitol	blue	4.44797e-05
Salicylic acid	Threitol	blue	5.06238e-06
Adenosine	Threitol	red	1.7076e-05
Trehalose	Threitol	blue	0.000673524
Isomaltose	Threitol	red	4.60229e-05
Catechine	Threitol	blue	0.00344109
Kaempferol	Threitol	blue	8.35394e-08
L-Aspartic acid	L-Methionine	blue	0.00740038
Pyroglutamic acid	L-Methionine	blue	0.00295347
4-Hydroxyproline	L-Methionine	red	0.00143201
4-Aminobutyric acid	L-Methionine	red	0.00316002
Threonic acid	L-Methionine	red	0.000583237
2-Hydroxyglutaric acid	L-Methionine	red	0.000160056
a-ketoglutaric acid	L-Methionine	red	0.00482894
Arabinose	L-Methionine	red	0.000797603
Ribose	L-Methionine	red	0.00149619
2-Aminoadipic acid	L-Methionine	blue	0.00620875
Xylitol	L-Methionine	red	0.00236913
Fucose	L-Methionine	red	0.00436563
Ornithine	L-Methionine	blue	0.00440483
Galactose	L-Methionine	red	0.000874471
Glucose	L-Methionine	red	0.00122221
Tyrosine	L-Methionine	blue	0.00762859
Glucaric acid	L-Methionine	blue	0.00902027
myo-Inositol	L-Methionine	red	0.000276212
L-Tryptophan	L-Methionine	blue	0.00947799
Salicylic acid	L-Methionine	blue	0.00848418
Adenosine	L-Methionine	red	0.000245194
Isomaltose	L-Methionine	red	0.000519755
Kaempferol	L-Methionine	blue	0.00499608
Pyroglutamic acid	L-Aspartic acid	red	7.64463e-08
4-Hydroxyproline	L-Aspartic acid	blue	0.000365719
4-Aminobutyric acid	L-Aspartic acid	blue	0.00123955
Threonic acid	L-Aspartic acid	blue	2.97999e-05
L-Cysteine	L-Aspartic acid	red	0.00116877
2-Hydroxyglutaric acid	L-Aspartic acid	blue	0.00453616
a-ketoglutaric acid	L-Aspartic acid	blue	0.00319526
L-Glutamic acid	L-Aspartic acid	red	2.24413e-08
L-Phenylalanine	L-Aspartic acid	red	0.000784818
L-Asparagine	L-Aspartic acid	red	2.19923e-05
Arabinose	L-Aspartic acid	blue	1.67867e-06
Ribose	L-Aspartic acid	blue	0.000290614
2-Aminoadipic acid	L-Aspartic acid	red	9.01723e-13
Xylitol	L-Aspartic acid	blue	4.28121e-09
Fucose	L-Aspartic acid	blue	0.00171523
L-Glutamine	L-Aspartic acid	red	1.08827e-06
2-Keto-L-gluconic acid	L-Aspartic acid	red	0.000107826
Ornithine	L-Aspartic acid	red	1.67192e-07
Citric acid	L-Aspartic acid	red	2.29405e-05
Erythrose	L-Aspartic acid	red	2.08671e-05
Galactose	L-Aspartic acid	blue	4.52669e-05
L-Lysine	L-Aspartic acid	red	8.40693e-09
Glucose	L-Aspartic acid	blue	0.000151637
Tyrosine	L-Aspartic acid	red	2.42482e-08
Glucaric acid	L-Aspartic acid	red	1.02064e-08
myo-Inositol	L-Aspartic acid	blue	0.000796016
L-Tryptophan	L-Aspartic acid	red	8.41979e-07
myo-Inositol-1-phosphate	L-Aspartic acid	red	7.87178e-05
Inosine	L-Aspartic acid	red	3.76726e-06
Salicylic acid	L-Aspartic acid	red	8.25457e-08
Adenosine	L-Aspartic acid	blue	0.00129172
Trehalose	L-Aspartic acid	red	9.08668e-05
Isomaltose	L-Aspartic acid	blue	0.00196627
Catechine	L-Aspartic acid	red	0.00499606
Kaempferol	L-Aspartic acid	red	7.62322e-08
4-Hydroxyproline	Pyroglutamic acid	blue	9.90005e-05
4-Aminobutyric acid	Pyroglutamic acid	blue	0.00172621
Threonic acid	Pyroglutamic acid	blue	2.46233e-05
L-Cysteine	Pyroglutamic acid	red	0.00338052
2-Hydroxyglutaric acid	Pyroglutamic acid	blue	0.000930854
a-ketoglutaric acid	Pyroglutamic acid	blue	0.00332944
L-Glutamic acid	Pyroglutamic acid	red	1.35266e-05
L-Phenylalanine	Pyroglutamic acid	red	0.00950436
L-Asparagine	Pyroglutamic acid	red	0.00118049
Arabinose	Pyroglutamic acid	blue	2.09692e-08
Ribose	Pyroglutamic acid	blue	1.62778e-05
2-Aminoadipic acid	Pyroglutamic acid	red	7.52402e-08
Xylitol	Pyroglutamic acid	blue	9.00021e-08
Fucose	Pyroglutamic acid	blue	0.000913532
L-Glutamine	Pyroglutamic acid	red	0.000101192
2-Keto-L-gluconic acid	Pyroglutamic acid	red	0.000335898
Ornithine	Pyroglutamic acid	red	7.26303e-07
Citric acid	Pyroglutamic acid	red	3.16262e-05
Erythrose	Pyroglutamic acid	red	0.000233265
Galactose	Pyroglutamic acid	blue	2.05861e-05
L-Lysine	Pyroglutamic acid	red	2.46115e-06
Glucose	Pyroglutamic acid	blue	6.79052e-05
Tyrosine	Pyroglutamic acid	red	7.7931e-06
Glucaric acid	Pyroglutamic acid	red	6.63251e-10
myo-Inositol	Pyroglutamic acid	blue	0.000346503
L-Tryptophan	Pyroglutamic acid	red	4.3992e-05
myo-Inositol-1-phosphate	Pyroglutamic acid	red	0.000898165
Inosine	Pyroglutamic acid	red	4.6029e-05
Salicylic acid	Pyroglutamic acid	red	1.40463e-05
Adenosine	Pyroglutamic acid	blue	0.000124608
Trehalose	Pyroglutamic acid	red	0.000302129
Isomaltose	Pyroglutamic acid	blue	0.000714895
Kaempferol	Pyroglutamic acid	red	2.10346e-06
4-Aminobutyric acid	4-Hydroxyproline	red	3.74707e-05
Threonic acid	4-Hydroxyproline	red	1.54184e-05
L-Cysteine	4-Hydroxyproline	blue	0.00403491
2-Hydroxyglutaric acid	4-Hydroxyproline	red	4.42464e-05
a-ketoglutaric acid	4-Hydroxyproline	red	0.00100524
L-Glutamic acid	4-Hydroxyproline	blue	0.00465371
L-Asparagine	4-Hydroxyproline	blue	0.00955075
Arabinose	4-Hydroxyproline	red	2.99674e-05
Ribose	4-Hydroxyproline	red	0.000280128
2-Aminoadipic acid	4-Hydroxyproline	blue	0.000315244
Xylitol	4-Hydroxyproline	red	4.81864e-05
Fucose	4-Hydroxyproline	red	7.73493e-06
L-Glutamine	4-Hydroxyproline	blue	0.00101399
Ornithine	4-Hydroxyproline	blue	7.49033e-05
Erythrose	4-Hydroxyproline	blue	0.00132478
Galactose	4-Hydroxyproline	red	1.46673e-05
L-Lysine	4-Hydroxyproline	blue	0.0010483
Glucose	4-Hydroxyproline	red	8.43722e-06
Tyrosine	4-Hydroxyproline	blue	0.000187527
mannitol	4-Hydroxyproline	blue	0.00718362
Glucaric acid	4-Hydroxyproline	blue	0.000477507
myo-Inositol	4-Hydroxyproline	red	7.17536e-08
L-Tryptophan	4-Hydroxyproline	blue	0.000438773
Inosine	4-Hydroxyproline	blue	0.000599834
Salicylic acid	4-Hydroxyproline	blue	0.000322809
Adenosine	4-Hydroxyproline	red	5.06891e-06
Trehalose	4-Hydroxyproline	blue	0.00648202
Isomaltose	4-Hydroxyproline	red	2.7987e-06
Catechine	4-Hydroxyproline	blue	0.00484861
Kaempferol	4-Hydroxyproline	blue	1.84253e-05
Threonic acid	4-Aminobutyric acid	red	6.76568e-06
L-Cysteine	4-Aminobutyric acid	blue	0.0028611
2-Hydroxyglutaric acid	4-Aminobutyric acid	red	0.000170333
a-ketoglutaric acid	4-Aminobutyric acid	red	5.0164e-05
L-Glutamic acid	4-Aminobutyric acid	blue	0.0100022
L-Phenylalanine	4-Aminobutyric acid	blue	0.00295768
L-Asparagine	4-Aminobutyric acid	blue	0.00429182
Arabinose	4-Aminobutyric acid	red	0.00238598
Ribose	4-Aminobutyric acid	red	0.00627596
2-Aminoadipic acid	4-Aminobutyric acid	blue	0.000790713
Xylitol	4-Aminobutyric acid	red	0.000395685
Fucose	4-Aminobutyric acid	red	0.000199695
L-Glutamine	4-Aminobutyric acid	blue	0.000375039
Ornithine	4-Aminobutyric acid	blue	6.22764e-05
Erythrose	4-Aminobutyric acid	blue	0.00112563
Galactose	4-Aminobutyric acid	red	7.4511e-06
L-Lysine	4-Aminobutyric acid	blue	0.00144178
Glucose	4-Aminobutyric acid	red	8.48408e-06
Tyrosine	4-Aminobutyric acid	blue	9.44932e-05
Glucaric acid	4-Aminobutyric acid	blue	0.00503964
myo-Inositol	4-Aminobutyric acid	red	2.78838e-06
L-Tryptophan	4-Aminobutyric acid	blue	3.36013e-05
Inosine	4-Aminobutyric acid	blue	0.00607331
Salicylic acid	4-Aminobutyric acid	blue	0.000145815
Adenosine	4-Aminobutyric acid	red	0.000448683
Isomaltose	4-Aminobutyric acid	red	9.97344e-05
Catechine	4-Aminobutyric acid	blue	0.000177231
Kaempferol	4-Aminobutyric acid	blue	7.89631e-05
L-Cysteine	Threonic acid	blue	0.00303411
2-Hydroxyglutaric acid	Threonic acid	red	0.000120574
a-ketoglutaric acid	Threonic acid	red	0.000139828
L-Glutamic acid	Threonic acid	blue	0.000738805
L-Phenylalanine	Threonic acid	blue	0.00440111
L-Asparagine	Threonic acid	blue	0.0012754
Arabinose	Threonic acid	red	3.29756e-05
Ribose	Threonic acid	red	0.000128941
2-Aminoadipic acid	Threonic acid	blue	1.63877e-05
Xylitol	Threonic acid	red	1.58943e-06
Fucose	Threonic acid	red	0.000119036
L-Glutamine	Threonic acid	blue	8.92822e-05
Ornithine	Threonic acid	blue	4.49382e-07
Citric acid	Threonic acid	blue	0.00583966
Erythrose	Threonic acid	blue	9.08311e-05
Galactose	Threonic acid	red	1.00383e-06
L-Lysine	Threonic acid	blue	4.62499e-05
Glucose	Threonic acid	red	9.27184e-06
Tyrosine	Threonic acid	blue	4.15171e-06
Glucaric acid	Threonic acid	blue	0.000170639
myo-Inositol	Threonic acid	red	3.01511e-06
L-Tryptophan	Threonic acid	blue	6.48501e-06
myo-Inositol-1-phosphate	Threonic acid	blue	0.0042652
Inosine	Threonic acid	blue	0.000459133
Salicylic acid	Threonic acid	blue	7.19793e-06
Adenosine	Threonic acid	red	6.11666e-05
Trehalose	Threonic acid	blue	0.000988498
Isomaltose	Threonic acid	red	7.91074e-05
Catechine	Threonic acid	blue	0.00120422
Kaempferol	Threonic acid	blue	1.05077e-06
L-Glutamic acid	L-Cysteine	red	0.00207048
L-Phenylalanine	L-Cysteine	red	0.00594407
L-Asparagine	L-Cysteine	red	0.00619009
Arabinose	L-Cysteine	blue	0.00815992
2-Aminoadipic acid	L-Cysteine	red	0.00130888
Xylitol	L-Cysteine	blue	0.00274272
L-Glutamine	L-Cysteine	red	0.00237554
Ornithine	L-Cysteine	red	0.00060546
L-Lysine	L-Cysteine	red	0.0014955
Tyrosine	L-Cysteine	red	0.000500195
Glucaric acid	L-Cysteine	red	0.00451721
myo-Inositol	L-Cysteine	blue	0.00630176
L-Tryptophan	L-Cysteine	red	0.000275121
myo-Inositol-1-phosphate	L-Cysteine	red	0.0112246
Inosine	L-Cysteine	red	0.00689229
Salicylic acid	L-Cysteine	red	0.000717597
Adenosine	L-Cysteine	blue	0.0112216
Trehalose	L-Cysteine	red	0.00441026
Isomaltose	L-Cysteine	blue	0.00927991
Catechine	L-Cysteine	red	0.0011662
Kaempferol	L-Cysteine	red	0.000589405
a-ketoglutaric acid	2-Hydroxyglutaric acid	red	0.00284333
Arabinose	2-Hydroxyglutaric acid	red	0.000625033
Ribose	2-Hydroxyglutaric acid	red	0.000218785
2-Aminoadipic acid	2-Hydroxyglutaric acid	blue	0.00284892
Xylitol	2-Hydroxyglutaric acid	red	0.000950545
Fucose	2-Hydroxyglutaric acid	red	0.00013417
L-Glutamine	2-Hydroxyglutaric acid	blue	0.00737029
Ornithine	2-Hydroxyglutaric acid	blue	0.00103764
Erythrose	2-Hydroxyglutaric acid	blue	0.00725576
Galactose	2-Hydroxyglutaric acid	red	1.47737e-05
L-Lysine	2-Hydroxyglutaric acid	blue	0.0107574
Glucose	2-Hydroxyglutaric acid	red	6.13694e-06
Tyrosine	2-Hydroxyglutaric acid	blue	0.00342834
mannitol	2-Hydroxyglutaric acid	blue	0.000801667
Glucaric acid	2-Hydroxyglutaric acid	blue	0.00411421
myo-Inositol	2-Hydroxyglutaric acid	red	4.63285e-06
L-Tryptophan	2-Hydroxyglutaric acid	blue	0.00338865
Salicylic acid	2-Hydroxyglutaric acid	blue	0.00588704
Adenosine	2-Hydroxyglutaric acid	red	4.38687e-06
Isomaltose	2-Hydroxyglutaric acid	red	1.3655e-05
Kaempferol	2-Hydroxyglutaric acid	blue	0.00186203
L-Asparagine	a-ketoglutaric acid	blue	0.00934442
Arabinose	a-ketoglutaric acid	red	0.00512552
Ribose	a-ketoglutaric acid	red	0.00655912
2-Aminoadipic acid	a-ketoglutaric acid	blue	0.0030178
Xylitol	a-ketoglutaric acid	red	0.00130389
Fucose	a-ketoglutaric acid	red	0.00669217
L-Glutamine	a-ketoglutaric acid	blue	0.00123197
Ornithine	a-ketoglutaric acid	blue	0.000709075
Erythrose	a-ketoglutaric acid	blue	0.00501379
Galactose	a-ketoglutaric acid	red	0.00022376
L-Lysine	a-ketoglutaric acid	blue	0.00363854
Glucose	a-ketoglutaric acid	red	0.000279551
Tyrosine	a-ketoglutaric acid	blue	0.00109096
Glucaric acid	a-ketoglutaric acid	blue	0.00782321
myo-Inositol	a-ketoglutaric acid	red	0.000286093
L-Tryptophan	a-ketoglutaric acid	blue	0.000581104
Salicylic acid	a-ketoglutaric acid	blue	0.000638583
Adenosine	a-ketoglutaric acid	red	0.000982891
Isomaltose	a-ketoglutaric acid	red	0.000376741
Catechine	a-ketoglutaric acid	blue	0.00222623
Kaempferol	a-ketoglutaric acid	blue	0.000924765
L-Phenylalanine	L-Glutamic acid	red	0.000587301
L-Asparagine	L-Glutamic acid	red	5.95592e-06
Arabinose	L-Glutamic acid	blue	5.32443e-05
Ribose	L-Glutamic acid	blue	0.00214294
2-Aminoadipic acid	L-Glutamic acid	red	1.34091e-07
Xylitol	L-Glutamic acid	blue	3.54019e-06
Fucose	L-Glutamic acid	blue	0.0106976
L-Glutamine	L-Glutamic acid	red	6.98994e-06
2-Keto-L-gluconic acid	L-Glutamic acid	red	7.67113e-06
Ornithine	L-Glutamic acid	red	2.70887e-05
Citric acid	L-Glutamic acid	red	5.40887e-06
Erythrose	L-Glutamic acid	red	8.53055e-05
Galactose	L-Glutamic acid	blue	0.00119219
L-Lysine	L-Glutamic acid	red	3.11605e-07
Glucose	L-Glutamic acid	blue	0.00265262
Tyrosine	L-Glutamic acid	red	3.01824e-06
Glucaric acid	L-Glutamic acid	red	7.71141e-07
myo-Inositol	L-Glutamic acid	blue	0.00822458
L-Tryptophan	L-Glutamic acid	red	2.1344e-05
myo-Inositol-1-phosphate	L-Glutamic acid	red	2.08176e-05
Inosine	L-Glutamic acid	red	5.77479e-06
Salicylic acid	L-Glutamic acid	red	3.77135e-06
Adenosine	L-Glutamic acid	blue	0.0110442
Trehalose	L-Glutamic acid	red	7.47757e-05
Catechine	L-Glutamic acid	red	0.0108769
Kaempferol	L-Glutamic acid	red	1.34738e-05
L-Asparagine	L-Phenylalanine	red	6.90535e-06
2-Aminoadipic acid	L-Phenylalanine	red	0.00077839
Xylitol	L-Phenylalanine	blue	0.00199719
L-Glutamine	L-Phenylalanine	red	6.46389e-05
2-Keto-L-gluconic acid	L-Phenylalanine	red	0.00817795
Ornithine	L-Phenylalanine	red	0.000873514
Erythrose	L-Phenylalanine	red	0.000207781
Galactose	L-Phenylalanine	blue	0.00375793
L-Lysine	L-Phenylalanine	red	0.000282314
Glucose	L-Phenylalanine	blue	0.00666206
Tyrosine	L-Phenylalanine	red	7.58757e-05
Glucaric acid	L-Phenylalanine	red	0.00612458
L-Tryptophan	L-Phenylalanine	red	8.78726e-05
myo-Inositol-1-phosphate	L-Phenylalanine	red	5.74256e-05
Inosine	L-Phenylalanine	red	0.000922506
Salicylic acid	L-Phenylalanine	red	4.00675e-05
Trehalose	L-Phenylalanine	red	0.00252789
Catechine	L-Phenylalanine	red	0.00300355
Kaempferol	L-Phenylalanine	red	0.000413646
Arabinose	L-Asparagine	blue	0.0017492
2-Aminoadipic acid	L-Asparagine	red	3.24983e-05
Xylitol	L-Asparagine	blue	7.7162e-05
L-Glutamine	L-Asparagine	red	7.94638e-08
2-Keto-L-gluconic acid	L-Asparagine	red	0.000873371
Ornithine	L-Asparagine	red	0.000283369
Citric acid	L-Asparagine	red	0.000832137
Erythrose	L-Asparagine	red	2.05317e-05
Galactose	L-Asparagine	blue	0.00134483
L-Lysine	L-Asparagine	red	1.95212e-05
Glucose	L-Asparagine	blue	0.00236584
Tyrosine	L-Asparagine	red	8.19622e-06
Glucaric acid	L-Asparagine	red	0.000423029
L-Tryptophan	L-Asparagine	red	1.40704e-05
myo-Inositol-1-phosphate	L-Asparagine	red	4.60611e-05
Inosine	L-Asparagine	red	8.67292e-05
Salicylic acid	L-Asparagine	red	6.74578e-06
Trehalose	L-Asparagine	red	0.00155502
Catechine	L-Asparagine	red	0.00215593
Kaempferol	L-Asparagine	red	6.06707e-05
Ribose	Arabinose	red	3.54933e-06
2-Aminoadipic acid	Arabinose	blue	1.94318e-06
Xylitol	Arabinose	red	1.6834e-07
Fucose	Arabinose	red	0.000284567
L-Glutamine	Arabinose	blue	0.000232326
2-Keto-L-gluconic acid	Arabinose	blue	0.000340991
Ornithine	Arabinose	blue	1.13581e-05
Citric acid	Arabinose	blue	0.000102179
Erythrose	Arabinose	blue	0.000239033
Galactose	Arabinose	red	3.20907e-05
L-Lysine	Arabinose	blue	3.80494e-05
Glucose	Arabinose	red	7.75141e-05
Tyrosine	Arabinose	blue	3.23765e-05
Glucaric acid	Arabinose	blue	1.86348e-07
myo-Inositol	Arabinose	red	0.000137014
L-Tryptophan	Arabinose	blue	0.000240513
myo-Inositol-1-phosphate	Arabinose	blue	0.00115142
Inosine	Arabinose	blue	8.34314e-06
Salicylic acid	Arabinose	blue	5.10402e-05
Adenosine	Arabinose	red	7.18665e-05
Trehalose	Arabinose	blue	0.000455905
Isomaltose	Arabinose	red	0.000377412
Kaempferol	Arabinose	blue	4.51256e-06
2-Aminoadipic acid	Ribose	blue	0.000204582
Xylitol	Ribose	red	3.88495e-05
Fucose	Ribose	red	0.000383087
L-Glutamine	Ribose	blue	0.00294461
2-Keto-L-gluconic acid	Ribose	blue	0.00444675
Ornithine	Ribose	blue	0.000294915
Citric acid	Ribose	blue	0.000991059
Erythrose	Ribose	blue	0.00115532
Galactose	Ribose	red	9.84474e-05
L-Lysine	Ribose	blue	0.000805935
Glucose	Ribose	red	0.000156865
Tyrosine	Ribose	blue	0.0012067
Glucaric acid	Ribose	blue	6.44963e-05
myo-Inositol	Ribose	red	0.000376665
L-Tryptophan	Ribose	blue	0.00285074
Inosine	Ribose	blue	0.00138391
Salicylic acid	Ribose	blue	0.00176176
Adenosine	Ribose	red	3.75476e-05
Trehalose	Ribose	blue	0.0071659
Isomaltose	Ribose	red	0.000473907
Kaempferol	Ribose	blue	0.000410107
Xylitol	2-Aminoadipic acid	blue	4.72682e-09
Fucose	2-Aminoadipic acid	blue	0.000962133
L-Glutamine	2-Aminoadipic acid	red	1.53232e-06
2-Keto-L-gluconic acid	2-Aminoadipic acid	red	0.000195299
Ornithine	2-Aminoadipic acid	red	2.80231e-08
Citric acid	2-Aminoadipic acid	red	4.79281e-05
Erythrose	2-Aminoadipic acid	red	1.69786e-05
Galactose	2-Aminoadipic acid	blue	2.07743e-05
L-Lysine	2-Aminoadipic acid	red	1.11201e-08
Glucose	2-Aminoadipic acid	blue	8.33998e-05
Tyrosine	2-Aminoadipic acid	red	1.12536e-08
Glucaric acid	2-Aminoadipic acid	red	3.12045e-08
myo-Inositol	2-Aminoadipic acid	blue	0.000528079
L-Tryptophan	2-Aminoadipic acid	red	3.66343e-07
myo-Inositol-1-phosphate	2-Aminoadipic acid	red	0.000121638
Inosine	2-Aminoadipic acid	red	8.35689e-06
Salicylic acid	2-Aminoadipic acid	red	1.056e-07
Adenosine	2-Aminoadipic acid	blue	0.000938491
Trehalose	2-Aminoadipic acid	red	0.000160822
Isomaltose	2-Aminoadipic acid	blue	0.00162711
Catechine	2-Aminoadipic acid	red	0.00420962
Kaempferol	2-Aminoadipic acid	red	7.32014e-08
Fucose	Xylitol	red	0.000359206
L-Glutamine	Xylitol	blue	2.52662e-06
2-Keto-L-gluconic acid	Xylitol	blue	0.000542395
Ornithine	Xylitol	blue	1.71044e-07
Citric acid	Xylitol	blue	0.000147332
Erythrose	Xylitol	blue	5.82882e-06
Galactose	Xylitol	red	5.3754e-06
L-Lysine	Xylitol	blue	5.50291e-07
Glucose	Xylitol	red	2.2035e-05
Tyrosine	Xylitol	blue	8.51713e-08
Glucaric acid	Xylitol	blue	1.664e-07
myo-Inositol	Xylitol	red	8.79347e-05
L-Tryptophan	Xylitol	blue	2.0955e-06
myo-Inositol-1-phosphate	Xylitol	blue	0.000516223
Inosine	Xylitol	blue	4.67788e-06
Salicylic acid	Xylitol	blue	3.23487e-07
Adenosine	Xylitol	red	0.000231658
Trehalose	Xylitol	blue	0.000179522
Isomaltose	Xylitol	red	0.000286846
Catechine	Xylitol	blue	0.00287741
Kaempferol	Xylitol	blue	3.01831e-08
L-Glutamine	Fucose	blue	0.00474438
Ornithine	Fucose	blue	0.000217067
Erythrose	Fucose	blue	0.000912582
Galactose	Fucose	red	8.29837e-05
L-Lysine	Fucose	blue	0.00264108
Glucose	Fucose	red	7.64897e-05
Tyrosine	Fucose	blue	0.000623515
Glucaric acid	Fucose	blue	0.00229493
myo-Inositol	Fucose	red	2.74009e-06
L-Tryptophan	Fucose	blue	0.00148534
Inosine	Fucose	blue	0.0013883
Salicylic acid	Fucose	blue	0.00132616
Adenosine	Fucose	red	0.000121513
Trehalose	Fucose	blue	0.0112191
Isomaltose	Fucose	red	0.000173482
Catechine	Fucose	blue	0.00749973
Kaempferol	Fucose	blue	0.000218274
2-Keto-L-gluconic acid	L-Glutamine	red	0.00191633
Ornithine	L-Glutamine	red	1.68095e-05
Citric acid	L-Glutamine	red	0.000660244
Erythrose	L-Glutamine	red	1.57757e-05
Galactose	L-Glutamine	blue	5.41853e-05
L-Lysine	L-Glutamine	red	3.99902e-06
Glucose	L-Glutamine	blue	0.000103864
Tyrosine	L-Glutamine	red	1.99489e-07
Glucaric acid	L-Glutamine	red	5.82488e-05
myo-Inositol	L-Glutamine	blue	0.00126631
L-Tryptophan	L-Glutamine	red	1.74625e-07
myo-Inositol-1-phosphate	L-Glutamine	red	0.00020748
Inosine	L-Glutamine	red	7.65707e-05
Salicylic acid	L-Glutamine	red	2.75626e-07
Adenosine	L-Glutamine	blue	0.0055084
Trehalose	L-Glutamine	red	0.00184208
Isomaltose	L-Glutamine	blue	0.00262621
Catechine	L-Glutamine	red	0.000812153
Kaempferol	L-Glutamine	red	2.15432e-06
Ornithine	2-Keto-L-gluconic acid	red	0.00220204
Citric acid	2-Keto-L-gluconic acid	red	2.80743e-07
Erythrose	2-Keto-L-gluconic acid	red	0.00115161
L-Lysine	2-Keto-L-gluconic acid	red	0.000165058
Tyrosine	2-Keto-L-gluconic acid	red	0.001232
Glucaric acid	2-Keto-L-gluconic acid	red	4.04499e-05
L-Tryptophan	2-Keto-L-gluconic acid	red	0.00492354
myo-Inositol-1-phosphate	2-Keto-L-gluconic acid	red	2.79093e-05
Inosine	2-Keto-L-gluconic acid	red	3.96348e-05
Salicylic acid	2-Keto-L-gluconic acid	red	0.000978994
Trehalose	2-Keto-L-gluconic acid	red	0.000215587
Kaempferol	2-Keto-L-gluconic acid	red	0.00140235
Citric acid	Ornithine	red	0.000941622
Erythrose	Ornithine	red	3.37502e-05
Galactose	Ornithine	blue	3.41836e-06
L-Lysine	Ornithine	red	1.61239e-07
Glucose	Ornithine	blue	2.70414e-05
Tyrosine	Ornithine	red	9.02438e-09
Glucaric acid	Ornithine	red	4.47484e-06
myo-Inositol	Ornithine	blue	7.72116e-05
L-Tryptophan	Ornithine	red	8.98929e-08
myo-Inositol-1-phosphate	Ornithine	red	0.00047122
Inosine	Ornithine	red	7.8899e-05
Salicylic acid	Ornithine	red	6.50023e-08
Adenosine	Ornithine	blue	0.000323994
Trehalose	Ornithine	red	0.000156761
Isomaltose	Ornithine	blue	0.000695431
Catechine	Ornithine	red	0.00198449
Kaempferol	Ornithine	red	1.56063e-08
Erythrose	Citric acid	red	0.00118838
Galactose	Citric acid	blue	0.00398385
L-Lysine	Citric acid	red	5.21772e-05
Glucose	Citric acid	blue	0.00718497
Tyrosine	Citric acid	red	0.000730469
Glucaric acid	Citric acid	red	2.18809e-06
L-Tryptophan	Citric acid	red	0.00222448
myo-Inositol-1-phosphate	Citric acid	red	0.00020071
Inosine	Citric acid	red	0.000154721
Salicylic acid	Citric acid	red	0.000675522
Trehalose	Citric acid	red	0.000912076
Kaempferol	Citric acid	red	0.000690163
Galactose	Erythrose	blue	6.03016e-05
L-Lysine	Erythrose	red	8.07508e-06
Glucose	Erythrose	blue	0.000173203
Tyrosine	Erythrose	red	4.14646e-06
Glucaric acid	Erythrose	red	0.000125561
myo-Inositol	Erythrose	blue	0.00136342
L-Tryptophan	Erythrose	red	3.5499e-05
myo-Inositol-1-phosphate	Erythrose	red	0.000286389
Inosine	Erythrose	red	1.57427e-05
Salicylic acid	Erythrose	red	4.28994e-06
Adenosine	Erythrose	blue	0.00948659
Trehalose	Erythrose	red	0.0002986
Isomaltose	Erythrose	blue	0.00650514
Catechine	Erythrose	red	0.00399584
Kaempferol	Erythrose	red	1.14701e-05
L-Lysine	Galactose	blue	9.62491e-05
Glucose	Galactose	red	7.18159e-11
Tyrosine	Galactose	blue	1.30099e-05
Glucaric acid	Galactose	blue	0.000113005
myo-Inositol	Galactose	red	6.56131e-06
L-Tryptophan	Galactose	blue	2.11032e-05
myo-Inositol-1-phosphate	Galactose	blue	0.00379803
Inosine	Galactose	blue	0.000588435
Salicylic acid	Galactose	blue	2.17412e-05
Adenosine	Galactose	red	9.7093e-05
Trehalose	Galactose	blue	0.00524877
Isomaltose	Galactose	red	0.000122305
Catechine	Galactose	blue	0.00502482
Kaempferol	Galactose	blue	6.18157e-06
Glucose	L-Lysine	blue	0.000370513
Tyrosine	L-Lysine	red	4.61731e-08
Glucaric acid	L-Lysine	red	7.96213e-07
myo-Inositol	L-Lysine	blue	0.00217189
L-Tryptophan	L-Lysine	red	1.00331e-06
myo-Inositol-1-phosphate	L-Lysine	red	2.20661e-05
Inosine	L-Lysine	red	1.56906e-05
Salicylic acid	L-Lysine	red	4.35638e-08
Adenosine	L-Lysine	blue	0.00456706
Trehalose	L-Lysine	red	3.18895e-05
Isomaltose	L-Lysine	blue	0.00694948
Catechine	L-Lysine	red	0.00625975
Kaempferol	L-Lysine	red	1.71001e-07
Tyrosine	Glucose	blue	5.82624e-05
mannitol	Glucose	blue	0.0109406
Glucaric acid	Glucose	blue	0.000274013
myo-Inositol	Glucose	red	4.66952e-06
L-Tryptophan	Glucose	blue	7.38544e-05
myo-Inositol-1-phosphate	Glucose	blue	0.0084003
Inosine	Glucose	blue	0.00119109
Salicylic acid	Glucose	blue	0.000101652
Adenosine	Glucose	red	7.27908e-05
Isomaltose	Glucose	red	5.1823e-05
Catechine	Glucose	blue	0.00518375
Kaempferol	Glucose	blue	2.76216e-05
Glucaric acid	Tyrosine	red	8.45863e-06
myo-Inositol	Tyrosine	blue	0.000228706
L-Tryptophan	Tyrosine	red	9.41724e-10
myo-Inositol-1-phosphate	Tyrosine	red	0.000105007
Inosine	Tyrosine	red	1.12184e-05
Salicylic acid	Tyrosine	red	2.66684e-11
Adenosine	Tyrosine	blue	0.00168892
Trehalose	Tyrosine	red	0.000129347
Isomaltose	Tyrosine	blue	0.0013965
Catechine	Tyrosine	red	0.000713451
Kaempferol	Tyrosine	red	1.61487e-09
myo-Inositol	mannitol	blue	0.00700444
Adenosine	mannitol	blue	0.000388201
Isomaltose	mannitol	blue	0.00173436
myo-Inositol	Glucaric acid	blue	0.0015592
L-Tryptophan	Glucaric acid	red	6.36587e-05
myo-Inositol-1-phosphate	Glucaric acid	red	0.000324738
Inosine	Glucaric acid	red	1.21295e-05
Salicylic acid	Glucaric acid	red	1.37491e-05
Adenosine	Glucaric acid	blue	0.00086985
Trehalose	Glucaric acid	red	0.000175282
Isomaltose	Glucaric acid	blue	0.00252071
Kaempferol	Glucaric acid	red	5.03774e-06
L-Tryptophan	myo-Inositol	blue	0.000312869
Inosine	myo-Inositol	blue	0.00210458
Salicylic acid	myo-Inositol	blue	0.000427889
Adenosine	myo-Inositol	red	1.61052e-06
Trehalose	myo-Inositol	blue	0.0112011
Isomaltose	myo-Inositol	red	1.94877e-07
Catechine	myo-Inositol	blue	0.0014174
Kaempferol	myo-Inositol	blue	6.96651e-05
myo-Inositol-1-phosphate	L-Tryptophan	red	0.000540783
Inosine	L-Tryptophan	red	0.000214798
Salicylic acid	L-Tryptophan	red	1.81823e-08
Adenosine	L-Tryptophan	blue	0.00200911
Trehalose	L-Tryptophan	red	0.000778216
Isomaltose	L-Tryptophan	blue	0.00131467
Catechine	L-Tryptophan	red	0.000182621
Kaempferol	L-Tryptophan	red	2.76646e-07
Inosine	myo-Inositol-1-phosphate	red	2.53541e-05
Salicylic acid	myo-Inositol-1-phosphate	red	3.95559e-05
Trehalose	myo-Inositol-1-phosphate	red	0.000135787
Kaempferol	myo-Inositol-1-phosphate	red	0.000137097
Salicylic acid	Inosine	red	1.17516e-05
Adenosine	Inosine	blue	0.00763444
Trehalose	Inosine	red	3.86712e-05
Isomaltose	Inosine	blue	0.00787134
Kaempferol	Inosine	red	4.42736e-06
Adenosine	Salicylic acid	blue	0.00282569
Trehalose	Salicylic acid	red	5.3301e-05
Isomaltose	Salicylic acid	blue	0.00237477
Catechine	Salicylic acid	red	0.00126194
Kaempferol	Salicylic acid	red	6.29369e-09
Isomaltose	Adenosine	red	1.41246e-07
Kaempferol	Adenosine	blue	0.000596771
Kaempferol	Trehalose	red	0.000118214
Catechine	Isomaltose	blue	0.00183308
Kaempferol	Isomaltose	blue	0.000628269
Kaempferol	Catechine	red	0.00178284
