# Supplementary material for: Agronomic and metabolomics analysis of rice-Tartary buckwheat (Fagopyrum tataricum Gaertn) bred by hybridization
Source: Sci Rep. 2022 Jul 14;12:11986. doi: 10.1038/s41598-022-16001-z (PMC9283424; doi:10.1038/s41598-022-16001-z)
Supplement: Supplementary file 4 — Supplementary Table S4. [file 41598_2022_16001_MOESM4_ESM.xls]

## Sheet: Weather
Table S4. The weather during growth period in 2018 and 2019.
Date	Temperature (°C)		Weather	Date	Temperature (°C)		Weather
	2018-Max	2018-Min			2019-Max	2019-Min
2018-08-06	28	21	Cloudy	2019-08-06	31	22	Cloudy
2018-08-07	28	21	Shower	2019-08-07	29	21	Shower
2018-08-08	27	21	Shower	2019-08-08	29	21	Cloudy
2018-08-09	29	21	Cloudy	2019-08-09	29	21	Cloudy
2018-08-10	29	22	Shower	2019-08-10	30	22	Cloudy
2018-08-11	30	21	Cloudy	2019-08-11	32	19	Sunny
2018-08-12	31	22	Cloudy	2019-08-12	33	20	Sunny
2018-08-13	31	21	Sunny	2019-08-13	34	20	Sunny
2018-08-14	31	22	Cloudy	2019-08-14	31	22	Cloudy
2018-08-15	31	22	Shower	2019-08-15	32	22	Sunny
2018-08-16	28	21	Shower	2019-08-16	33	22	Sunny
2018-08-17	29	20	Shower	2019-08-17	33	22	Sunny
2018-08-18	28	21	Shower	2019-08-18	33	22	Cloudy
2018-08-19	31	21	Cloudy	2019-08-19	33	23	Cloudy
2018-08-20	30	22	Cloudy	2019-08-20	33	22	Cloudy
2018-08-21	31	21	Cloudy	2019-08-21	32	21	Cloudy
2018-08-22	30	21	Shower	2019-08-22	31	22	Cloudy
2018-08-23	29	21	Shower	2019-08-23	31	19	Cloudy
2018-08-24	28	21	Cloudy	2019-08-24	31	20	Cloudy
2018-08-25	29	19	Cloudy	2019-08-25	32	21	Cloudy
2018-08-26	29	19	Cloudy	2019-08-26	31	20	Cloudy
2018-08-27	29	19	Shower	2019-08-27	27	20	Shower
2018-08-28	29	20	Shower	2019-08-28	29	21	Shower
2018-08-29	28	21	Cloudy	2019-08-29	26	20	Shower
2018-08-30	28	21	Shower	2019-08-30	23	19	Shower
2018-08-31	26	21	Shower	2019-08-31	26	18	Cloudy
2018-09-01	27	21	Shower	2019-09-01	24	18	Cloudy
2018-09-02	28	21	Shower	2019-09-02	26	18	Cloudy
2018-09-03	29	22	Cloudy	2019-09-03	26	18	Cloudy
2018-09-04	30	22	Cloudy	2019-09-04	27	18	Cloudy
2018-09-05	31	22	Cloudy	2019-09-05	29	20	Cloudy
2018-09-06	28	19	Shower	2019-09-06	29	21	Cloudy
2018-09-07	22	17	Shower	2019-09-07	30	20	Cloudy
2018-09-08	21	15	Cloudy	2019-09-08	26	21	Cloudy
2018-09-09	24	16	Cloudy	2019-09-09	25	20	Cloudy
2018-09-10	25	17	Shower	2019-09-10	26	21	Cloudy
2018-09-11	23	17	Rainy	2019-09-11	27	21	Cloudy
2018-09-12	20	16	Rainy	2019-09-12	29	20	Cloudy
2018-09-13	25	16	Cloudy	2019-09-13	30	20	Cloudy
2018-09-14	27	18	Cloudy	2019-09-14	31	20	Cloudy
2018-09-15	28	18	Cloudy	2019-09-15	30	19	Shower
2018-09-16	24	18	Shower	2019-09-16	28	18	Cloudy
2018-09-17	20	18	Rainy	2019-09-17	29	19	Cloudy
2018-09-18	22	18	Shower	2019-09-18	24	17	Shower
2018-09-19	26	20	Cloudy	2019-09-19	24	17	Shower
2018-09-20	28	20	Cloudy	2019-09-20	20	16	Cloudy
2018-09-21	26	19	Shower	2019-09-21	23	14	Cloudy
2018-09-22	23	18	Shower	2019-09-22	23	14	Cloudy
2018-09-23	25	18	Cloudy	2019-09-23	24	12	Cloudy
2018-09-24	26	20	Shower	2019-09-24	24	12	Cloudy
2018-09-25	25	17	Rainy	2019-09-25	22	15	Shower
2018-09-26	20	17	Rainy	2019-09-26	24	14	Cloudy
2018-09-27	20	14	Cloudy	2019-09-27	26	14	Cloudy
2018-09-28	20	15	Cloudy	2019-09-28	27	14	Sunny
2018-09-29	24	15	Sunny	2019-09-29	28	15	Sunny
2018-09-30	24	15	Cloudy	2019-09-30	27	17	Cloudy
2018-10-01	21	15	Cloudy	2019-10-01	27	18	Cloudy
2018-10-02	21	14	Cloudy	2019-10-02	26	18	Cloudy
2018-10-03	20	15	Cloudy	2019-10-03	27	20	Cloudy
2018-10-04	19	12	Cloudy	2019-10-04	25	18	Shower
2018-10-05	21	13	Cloudy	2019-10-05	26	17	Shower
2018-10-06	21	15	Cloudy	2019-10-06	28	18	Cloudy
2018-10-07	19	15	Rainy	2019-10-07	28	18	Cloudy
2018-10-08	17	12	Rainy	2019-10-08	26	18	Cloudy
2018-10-09	16	12	Rainy	2019-10-09	25	18	Cloudy
2018-10-10	19	9	Rainy	2019-10-10	25	18	Cloudy
2018-10-11	22	8	Cloudy	2019-10-11	21	16	Shower
2018-10-12	20	10	Cloudy	2019-10-12	18	15	Shower
2018-10-13	15	11	Rainy	2019-10-13	19	15	Rainy
2018-10-14	15	11	Rainy	2019-10-14	17	14	Rainy
2018-10-15	16	11	Rainy	2019-10-15	17	14	Rainy
2018-10-16	15	11	Cloudy	2019-10-16	17	13	Rainy
2018-10-17	19	11	Cloudy	2019-10-17	16	12	Rainy
2018-10-18	16	11	Rainy	2019-10-18	21	10	Cloudy
2018-10-19	17	12	Rainy	2019-10-19	22	15	Cloudy
2018-10-20	19	13	Rainy	2019-10-20	20	16	Rainy
2018-10-21	16	11	Rainy	2019-10-21	21	15	Rainy
2018-10-22	16	12	Rainy	2019-10-22	19	14	Rainy
2018-10-23	17	11	Rainy	2019-10-23	20	12	Cloudy
2018-10-24	18	11	Cloudy	2019-10-24	18	12	Cloudy
2018-10-25	20	13	Rainy	2019-10-25	14	11	Rainy
2018-10-26	18	13	Cloudy	2019-10-26	14	11	Rainy
2018-10-27	22	12	Cloudy	2019-10-27	14	11	Rainy
2018-10-28	17	13	Cloudy	2019-10-28	17	7	Sunny
2018-10-29	18	12	Cloudy	2019-10-29	21	8	Sunny
2018-10-30	15	9	Rainy	2019-10-30	22	8	Rainy
2018-10-31	20	9	Cloudy	2019-10-31	23	8	Sunny
2018-11-01	21	10	Cloudy	2019-11-01	23	10	Cloudy
2018-11-02	22	10	Sunny	2019-11-02	17	13	Rainy
2018-11-03	21	9	Sunny	2019-11-03	19	9	Cloudy
2018-11-04	18	12	Rainy	2019-11-04	20	9	Cloudy
2018-11-05	15	10	Rainy	2019-11-05	20	11	Cloudy
2018-11-06	12	8	Rainy	2019-11-06	16	10	Rainy
2018-11-07	11	7	Rainy	2019-11-07	18	10	Cloudy
2018-11-08	17	6	Sunny	2019-11-08	19	9	Cloudy
2018-11-09	17	12	Cloudy	2019-11-09	19	10	Cloudy
2018-11-10	20	11	Cloudy	2019-11-10	16	11	Rainy
2018-11-11	15	10	Rainy	2019-11-11	19	11	Cloudy
2018-11-12	15	11	Cloudy	2019-11-12	21	10	Cloudy
2018-11-13	13	9	Rainy	2019-11-13	19	8	Rainy
2018-11-14	12	9	Rainy	2019-11-14	19	8	Sunny
2018-11-15	12	9	Rainy	2019-11-15	21	10	Cloudy
2018-11-16	11	8	Rainy	2019-11-16	19	15	Cloudy
2018-11-17	10	6	Rainy	2019-11-17	17	7	Rainy
2018-11-18	9	6	Cloudy	2019-11-18	11	5	Rainy
2018-11-19	14	6	Cloudy	2019-11-19	13	6	Clundy
2018-11-20	11	7	Rainy	2019-11-20	11	6	Clundy
2018-11-21	9	6	Rainy	2019-11-21	12	11	Rainy
2018-11-22	12	5	Sunny	2019-11-22	16	10	Rainy
2018-11-23	17	4	Sunny	2019-11-23	19	15	Clundy
Average	21.79	14.91		Average	24	16.55
